# Supplementary material for: Proteome Expression and Survival Strategies of a Proteorhodopsin-Containing Vibrio Strain under Carbon and Nitrogen Limitation
Source: mSystems. 2022 Apr 6;7(2):e01263-21. doi: 10.1128/msystems.01263-21 (PMC9040609; doi:10.1128/msystems.01263-21)
Supplement: TABLE S3 [file msystems.01263-21-st003.csv]

		Significant log2(Fold Change)			Number of Spectra Quantified
Locus_ID	Protein_Annotation	Nexp-Cexp (log2FC)	Ntrans-Ctrans (log2FC)	Nstat-Cstat (log2FC)	Carbon_Exp_Light	Carbon_Exp_Dark	Carbon_Trans_Light	Carbon_Trans_Dark	Carbon_Stat_Light	Carbon_Stat_Dark	Nitrogen_Exp_Light	Nitrogen_Exp_Dark	Nitrogen_Trans_Light	Nitrogen_Trans_Dark	Nitrogen_Stat_Light	Nitrogen_Stat_Dark	Gene_Name	KEGG_ko	SEED_Function	SEED_Subsystem	Locus_Tag
gi|444237517|gb|ELU49237.1|	elongation factor Tu, partial	NA	NA	NA	0	393	0	0	0	0	0	0	0	0	0	0	tuf	K02358	NA	NA
gi|444237528|gb|ELU49243.1|	carbon storage regulator	NA	NA	NA	0	2	0	1	0	0	0	1	2	0	0	2	csrA	K03563	Carbon storage regulator	Carbon Starvation	B878_24373
gi|444237542|gb|ELU49251.1|	thymidylate kinase family protein	NA	NA	NA	1	4	1	1	0	0	0	2	3	1	0	0	NA		hypothetical protein	- none -	B878_24323
gi|444237545|gb|ELU49253.1|	ketol-acid reductoisomerase, partial	NA	NA	NA	390	423	573	526	185	174	447	428	706	719	285	290	ilvC	K00053	Ketol-acid reductoisomerase (EC 1.1.1.86)	Branched-Chain Amino Acid Biosynthesis; <br>Coenzyme A Biosynthesis	B878_24318
gi|444237547|gb|ELU49254.1|	N-acetyltransferase GCN5, partial	NA	NA	NA	0	1	0	0	0	0	0	0	1	1	0	0	NA		NA	NA
gi|444237548|gb|ELU49255.1|	hypothetical protein B878_24308	NA	NA	NA	0	0	0	0	0	0	0	0	0	0	1	0	NA		hypothetical protein	- none -	B878_24308
gi|444237553|gb|ELU49259.1|	hypothetical protein B878_24298	NA	NA	NA	0	0	1	0	0	0	0	0	0	0	0	0	NA		NA	NA
gi|444237575|gb|ELU49273.1|	putative PLP-dependent enzyme possibly involved in cell wall biogenesis	NA	NA	NA	70	104	49	37	4	4	54	68	106	99	16	20	NA		PglC	- none -	B878_24211
gi|444237590|gb|ELU49284.1|	ketol-acid reductoisomerase	NA	NA	NA	162	211	173	217	62	60	143	156	237	243	77	74	ilvC	K00053	Ketol-acid reductoisomerase (EC 1.1.1.86)	Branched-Chain Amino Acid Biosynthesis; <br>Coenzyme A Biosynthesis	B878_24156
gi|444237597|gb|ELU49289.1|	phosphatidylinositol-specific phospholipase C, X domain containing protein, partial	NA	NA	NA	1	0	0	0	0	0	0	0	1	0	0	0	NA		NA	NA
gi|444237601|gb|ELU49292.1|	transcriptional repressor of sporulation, septation and degradative enzyme	NA	NA	NA	8	7	0	0	0	0	7	2	0	0	0	0	NA		GCN5-related N-acetyltransferase	- none -	B878_24106
gi|444237620|gb|ELU49307.1|	hypothetical protein B878_24055	NA	NA	NA	0	0	0	0	0	0	0	0	1	0	0	0	NA		hypothetical protein	- none -	B878_24055
gi|444237623|gb|ELU49309.1|	GTPase RsgA	NA	NA	NA	0	3	7	1	0	0	2	0	1	2	1	0	rsgA	K06949	Ribosome small subunit-stimulated GTPase EngC	Universal GTPases	B878_24015
gi|444237632|gb|ELU49315.1|	cytochrome c-type protein NapB	NA	NA	NA	0	0	0	0	0	0	0	0	0	0	1	0	napB	K02568	Nitrate reductase cytochrome c550-type subunit	Nitrate and nitrite ammonification	B878_23988
gi|444237633|gb|ELU49316.1|	nitrate reductase catalytic subunit, partial	NA	NA	NA	2	2	5	1	2	2	0	2	7	4	0	2	napA	K02567	Periplasmic nitrate reductase precursor (EC 1.7.99.4)	Nitrate and nitrite ammonification	B878_23993
gi|444237636|gb|ELU49318.1|	hypothetical protein B878_23973, partial	NA	NA	NA	0	0	0	4	2	0	0	0	0	0	0	0	NA	K07114	NA	NA
gi|444237644|gb|ELU49324.1|	aminoacyl-histidine dipeptidase	NA	NA	NA	25	26	60	40	19	21	39	40	60	56	28	25	pepD	K01270	Aminoacyl-histidine dipeptidase (Peptidase D) (EC 3.4.13.3)	EC 3.4.13.- Dipeptidases; <br>Recycling of Peptidoglycan Amino Acids	B878_23923
gi|444237648|gb|ELU49327.1|	hypothetical protein B878_23918	NA	NA	NA	0	0	0	1	0	0	0	0	0	0	0	0	NA		Oxalate/formate antiporter	- none -	B878_23918
gi|444237653|gb|ELU49330.1|	adenylate kinase, partial	NA	NA	-0.704482382	98	92	122	151	74	89	106	105	146	147	66	85	adk	K00939	NA	NA
gi|444237654|gb|ELU49331.1|	ferrochelatase	0.693389516	NA	NA	7	9	10	6	6	1	8	8	19	15	5	4	hemH	K01772	Ferrochelatase, protoheme ferro-lyase (EC 4.99.1.1)	- none -	B878_23893
gi|444237660|gb|ELU49336.1|	hypothetical protein B878_23878	NA	NA	NA	0	1	0	1	1	1	0	0	1	2	1	0	NA		NA	NA
gi|444237674|gb|ELU49348.1|	hypothetical protein B878_23788	NA	NA	NA	0	0	0	0	0	2	0	0	0	0	0	0	NA		NA	NA
gi|444237675|gb|ELU49349.1|	hypothetical protein B878_23793	NA	NA	NA	0	0	0	0	0	1	0	0	0	0	0	0	NA		NA	NA
gi|444237683|gb|ELU49356.1|	ATP-dependent helicase HepA, partial	NA	NA	NA	0	1	10	8	5	4	0	0	2	1	0	0	rapA	K03580	RNA polymerase associated protein RapA (EC 3.6.1.-)	EC49-61	B878_23778
gi|444237694|gb|ELU49365.1|	Nucleoside permease	NA	NA	NA	0	1	0	0	0	0	0	1	1	4	0	2	NA		Nucleoside permease	- none -	B878_23718
gi|444237707|gb|ELU49376.1|	disulfide bond formation protein	NA	NA	1.845919759	31	33	64	21	27	24	40	47	83	88	78	61	dsbA	K03673	Periplasmic thiol:disulfide interchange protein DsbA	Biogenesis of c-type cytochromes; <br>Periplasmic disulfide interchange	B878_23638
gi|444237708|gb|ELU49377.1|	serine/threonine protein kinase	NA	NA	NA	0	0	0	0	0	0	0	0	1	0	0	0	srkA		YihE protein, a ser/thr kinase implicated in LPS synthesis and Cpx signalling	- none -	B878_23643
gi|444237710|gb|ELU49379.1|	hypothetical protein B878_23653	NA	NA	NA	0	0	2	0	0	0	0	0	0	0	1	2	yihD	K09896	Protein yihD	- none -	B878_23653
gi|444237715|gb|ELU49383.1|	hypothetical protein B878_23618, partial	NA	NA	NA	0	0	0	0	0	0	0	0	0	1	3	0	cvpA	K03558	Bacteriocin production protein	Colicin V and Bacteriocin Production Cluster	B878_23618
gi|444237716|gb|ELU49384.1|	amidophosphoribosyltransferase	NA	NA	NA	35	37	36	33	6	7	17	26	62	55	5	6	purF	K00764	Amidophosphoribosyltransferase (EC 2.4.2.14)	Colicin V and Bacteriocin Production Cluster; <br>De Novo Purine Biosynthesis	B878_23623
gi|444237717|gb|ELU49385.1|	LysR family transcriptional regulator	NA	NA	-0.550861519	3	4	14	17	6	8	3	5	16	10	3	3	aphB	K10918	Cyn operon transcriptional activator	DNA-binding regulatory proteins, strays	B878_23628
gi|444237718|gb|ELU49386.1|	hypothetical protein B878_23633	NA	NA	NA	0	0	1	0	0	2	0	0	0	0	0	0	rssB		Response regulator	- none -	B878_23633
gi|444237732|gb|ELU49398.1|	type 11 methyltransferase	NA	NA	NA	2	0	0	0	0	0	0	0	0	0	0	0	NA		ubiE/COQ5 methyltransferase	- none -	B878_23578
gi|444237737|gb|ELU49402.1|	tRNA pseudouridine synthase A	NA	NA	NA	0	0	1	0	0	0	0	0	0	0	0	0	truA	K06173	tRNA pseudouridine synthase A (EC 4.2.1.70)	Colicin V and Bacteriocin Production Cluster; <br>tRNA modification Archaea; <br>tRNA processing	B878_23523
gi|444237739|gb|ELU49404.1|	acetyl-CoA carboxylase subunit beta	NA	NA	-1.378876261	16	19	23	28	12	12	15	17	45	30	2	12	accD	K01963	Acetyl-coenzyme A carboxyl transferase beta chain (EC 6.4.1.2)	Colicin V and Bacteriocin Production Cluster; <br>EC 6.4.1.- Ligases that form carbon-carbon bonds; <br>Fatty Acid Biosynthesis FASII	B878_23533
gi|444237743|gb|ELU49407.1|	hypothetical protein B878_23498	NA	NA	NA	0	1	3	2	6	6	0	0	0	3	3	3	NA	K11206	FIG003879: Predicted amidohydrolase / Nit family	CBSS-354.1.peg.2917	B878_23498
gi|444237744|gb|ELU49408.1|	hypothetical protein B878_23503	NA	NA	NA	1	1	4	4	12	8	1	1	8	6	2	2	tldD	K03568	TldD protein, part of TldE/TldD proteolytic complex	CBSS-316057.3.peg.563; <br>CBSS-354.1.peg.2917; <br>Putative TldE-TldD proteolytic complex	B878_23503
gi|444237745|gb|ELU49409.1|	PhoH family protein	NA	NA	NA	6	3	19	28	0	0	4	2	14	16	4	3	NA	K07175	hypothetical protein	- none -	B878_23508
gi|444237750|gb|ELU49413.1|	hypothetical protein B878_23473	NA	NA	NA	0	0	1	0	0	0	1	4	0	2	3	1	ybaB	K09747	Nucleoid-associated protein YaaK	DNA processing cluster; <br>DNA repair, bacterial RecFOR pathway	B878_23473
gi|444237752|gb|ELU49415.1|	adenine phosphoribosyltransferase	NA	NA	NA	1	4	0	2	0	2	5	2	7	2	3	2	apt	K00759	Adenine phosphoribosyltransferase (EC 2.4.2.7)	cAMP signaling in bacteria	B878_23483
gi|444237758|gb|ELU49420.1|	hypothetical protein B878_23433	NA	NA	NA	0	0	1	0	0	0	0	0	0	0	0	1	NA		NA	NA
gi|444237761|gb|ELU49423.1|	riboflavin synthase subunit alpha	NA	NA	NA	12	13	32	19	7	8	18	17	21	18	8	7	NA	K00793	Riboflavin synthase eubacterial/eukaryotic (EC 2.5.1.9)	Riboflavin, FMN and FAD metabolism Extended; <br>riboflavin to FAD	B878_23448
gi|444237770|gb|ELU49431.1|	hypothetical protein B878_23408	NA	NA	NA	9	19	11	6	0	1	0	9	15	11	0	0	NA		hypothetical protein	- none -	B878_23408
gi|444237777|gb|ELU49436.1|	pyruvate formate-lyase	NA	NA	NA	0	1	2	2	0	0	0	1	0	0	0	0	NA	K00656	Pyruvate formate-lyase (EC 2.3.1.54)	Butanol Biosynthesis; <br>Fermentations: Mixed acid	B878_23333
gi|444237783|gb|ELU49441.1|	pyruvate dehydrogenase subunit E1	NA	NA	-0.634633505	467	661	983	1053	361	405	389	579	1200	1049	327	343	aceE	K00163	Pyruvate dehydrogenase E1 component (EC 1.2.4.1)	Dehydrogenase complexes; <br>Methionine Degradation; <br>Pyruvate metabolism II: acetyl-CoA, acetogenesis from pyruvate	B878_23313
gi|444237786|gb|ELU49444.1|	quinolinate phosphoribosyltransferase	NA	NA	NA	0	0	0	2	0	0	0	0	0	1	0	0	nadC	K00767	Quinolinate phosphoribosyltransferase [decarboxylating] (EC 2.4.2.19)	Mycobacterium virulence operon possibly involved in quinolinate biosynthesis; <br>NAD and NADP cofactor biosynthesis global	B878_23328
gi|444237788|gb|ELU49445.1|	sporulation-control protein, partial	NA	NA	NA	1	2	2	4	1	3	2	1	5	4	4	4	NA	K06377	putative SpoOM-related protein	- none -	B878_23263
gi|444237790|gb|ELU49447.1|	threonyl-tRNA ligase	NA	NA	-0.859344831	73	88	169	133	41	48	52	80	143	117	32	56	thrS	K01868	Threonyl-tRNA synthetase (EC 6.1.1.3)	tRNA aminoacylation, Thr	B878_23273
gi|444237791|gb|ELU49448.1|	hypothetical protein B878_23278	NA	NA	NA	30	40	36	45	18	25	36	32	54	49	23	34	infC	K02520	Translation initiation factor 3	Mycobacterium virulence operon involved in protein synthesis (LSU ribosomal proteins)	B878_23278
gi|444237793|gb|ELU49450.1|	50S ribosomal protein L20	NA	0.666651246	1.517040347	41	60	41	15	9	13	27	76	97	93	46	50	rplT	K02887	LSU ribosomal protein L20p	Mycobacterium virulence operon involved in protein synthesis (LSU ribosomal proteins); <br>Ribosome LSU bacterial	B878_23288
gi|444237795|gb|ELU49452.1|	hypothetical protein B878_23298	NA	NA	NA	0	0	2	2	0	0	0	0	0	0	0	0	NA		FIG01205881: hypothetical protein	- none -	B878_23298
gi|444237798|gb|ELU49454.1|	outer membrane lipoprotein-sorting protein	NA	NA	NA	0	0	0	0	0	0	0	1	0	0	0	0	NA		Outer membrane lipoprotein-sorting protein	- none -	B878_23233
gi|444237800|gb|ELU49456.1|	transcriptional regulator	NA	NA	NA	1	0	1	4	0	1	4	2	0	1	1	1	NA		Transcriptional regulator, TetR family	- none -	B878_23243
gi|444237801|gb|ELU49457.1|	hypothetical protein B878_23248	NA	NA	NA	1	0	10	13	0	6	0	0	2	3	0	0	NA		FIG01199919: hypothetical protein	- none -	B878_23248
gi|444237808|gb|ELU49463.1|	UDP-N-acetylenolpyruvoylglucosamine reductase	NA	NA	NA	0	1	0	0	1	0	0	1	0	0	0	0	murB	K00075	UDP-N-acetylenolpyruvoylglucosamine reductase (EC 1.1.1.158)	Peptidoglycan Biosynthesis; <br>UDP-N-acetylmuramate from Fructose-6-phosphate Biosynthesis	B878_23208
gi|444237810|gb|ELU49465.1|	phosphatidylserine synthase	NA	NA	NA	2	2	8	6	2	0	1	1	4	4	0	0	pssA	K00998	CDP-diacylglycerol--serine O-phosphatidyltransferase (EC 2.7.8.8)	Glycerolipid and Glycerophospholipid Metabolism in Bacteria	B878_23218
gi|444237813|gb|ELU49467.1|	hypothetical protein B878_23163	NA	NA	NA	1	1	0	0	0	0	0	1	0	0	0	1	NA		FIG01199659: hypothetical protein	- none -	B878_23163
gi|444237816|gb|ELU49470.1|	putative hydroperoxide peroxidase	0.845993119	0.623281117	1.482902872	3	5	10	7	7	4	3	4	16	16	13	20	NA		osmotically inducible protein OsmC	- none -	B878_23178
gi|444237817|gb|ELU49471.1|	dehydrogenase, partial	NA	NA	NA	0	0	0	0	0	0	1	0	0	0	0	0	NA	K00020	2-hydroxy-3-oxopropionate reductase (EC 1.1.1.60)	D-galactarate, D-glucarate and D-glycerate catabolism; <br>D-galactarate, D-glucarate and D-glycerate catabolism - gjo; <br>Glycerate metabolism	B878_23183
gi|444237820|gb|ELU49473.1|	azurin	NA	NA	NA	4	1	8	0	17	0	13	3	6	1	17	8	azu		Azurin	- none -	B878_23128
gi|444237833|gb|ELU49485.1|	haloacid dehalogenase domain-containing protein hydrolase	NA	NA	NA	0	1	0	0	0	0	0	1	0	0	0	0	NA		Haloacid dehalogenase-like hydrolase	- none -	B878_23103
gi|444237840|gb|ELU49491.1|	23S rRNA pseudouridine synthase D	NA	NA	NA	13	16	44	29	18	21	15	21	39	40	14	11	rluD	K06180	LSU rRNA pseudouridine(1911/1915/1917) synthase (EC 5.4.99.23) ## RluD	Ribosome biogenesis bacterial	B878_23048
gi|444237842|gb|ELU49493.1|	hypothetical protein B878_23058	NA	-0.608308791	-1.494713485	23	29	95	64	26	33	24	34	81	70	19	18	clpB	K03695	ClpB protein	Protein chaperones; <br>Proteolysis in bacteria, ATP-dependent; <br>Type VI secretion systems; <br>USS-DB-7	B878_23058
gi|444237846|gb|ELU49496.1|	hypothetical protein B878_23011	NA	NA	NA	0	0	0	0	0	0	0	0	2	5	3	4	yejL	K09904	UPF0352 protein YejL	- none -	B878_23011
gi|444237847|gb|ELU49497.1|	nucleoid-associated protein NdpA	NA	NA	NA	0	1	1	2	0	0	0	0	8	9	5	6	ndpA	K06899	Nucleoid-associated protein NdpA	- none -	B878_23016
gi|444237848|gb|ELU49498.1|	hypothetical protein B878_23021	NA	NA	NA	1	0	2	0	0	0	0	0	0	1	0	0	NA		FIG01199752: hypothetical protein	- none -	B878_23021
gi|444237853|gb|ELU49502.1|	thymidylate kinase	NA	NA	NA	9	8	8	0	2	0	11	12	10	12	8	3	tmk	K00943	Thymidylate kinase (EC 2.7.4.9)	pyrimidine conversions	B878_22961
gi|444237855|gb|ELU49504.1|	deoxyribonuclease	NA	NA	NA	0	0	0	0	1	0	0	0	0	0	0	0	ycfH	K03424	Putative deoxyribonuclease YcfH	YcfH	B878_22971
gi|444237857|gb|ELU49506.1|	hypothetical protein B878_22981	NA	NA	NA	0	0	0	0	0	0	0	0	0	0	1	2	NA		FIG01201055: hypothetical protein	- none -	B878_22981
gi|444237875|gb|ELU49522.1|	7-cyano-7-deazaguanine reductase, partial	NA	NA	NA	0	1	0	1	0	0	0	0	0	1	0	0	queF	K06879	NA	NA
gi|444237877|gb|ELU49523.1|	ATP synthase subunit ETA	NA	NA	NA	11	7	6	5	8	1	10	7	13	19	0	3	yqiC	K09806	Ubiquinone biosynthesis protein UbiK	- none -	B878_22847
gi|444237880|gb|ELU49526.1|	NADH dehydrogenase	NA	NA	NA	2	3	4	0	1	0	4	3	3	1	1	0	NA	K18136	Transcriptional regulator, TetR family	- none -	B878_22862
gi|444237882|gb|ELU49528.1|	cb-type cytochrome oxidase subunit III	NA	NA	NA	9	9	8	8	10	5	7	11	5	12	20	6	cycB		Cytochrome c5	- none -	B878_22872
gi|444237885|gb|ELU49530.1|	oligopeptidase 1	NA	NA	NA	17	14	12	6	0	0	6	9	8	3	0	0	NA		probable peptidase VC1983	- none -	B878_22807
gi|444237895|gb|ELU49539.1|	aspartate-semialdehyde dehydrogenase	NA	NA	-0.415670875	37	41	55	53	32	30	48	43	67	72	31	43	asd	K00133	Aspartate-semialdehyde dehydrogenase (EC 1.2.1.11)	Lysine Biosynthesis DAP Pathway; <br>Threonine and Homoserine Biosynthesis	B878_22782
gi|444237896|gb|ELU49540.1|	erythronate-4-phosphate dehydrogenase	NA	NA	NA	13	12	8	8	8	11	18	14	31	28	4	7	pdxB	K03473	Erythronate-4-phosphate dehydrogenase (EC 1.1.1.290)	Pyridoxin (Vitamin B6) Biosynthesis	B878_22787
gi|444237897|gb|ELU49541.1|	3-oxoacyl-ACP synthase	0.589140428	0.8297439	NA	64	66	82	101	41	49	92	82	123	126	35	45	fabB	K00647	3-oxoacyl-[acyl-carrier-protein] synthase, KASI (EC 2.3.1.41)	Fatty Acid Biosynthesis FASII	B878_22792
gi|444237900|gb|ELU49543.1|	phosphoadenosine phosphosulfate reductase	NA	NA	NA	4	4	4	1	0	0	1	3	3	4	0	0	cysH	K00390	Phosphoadenylyl-sulfate reductase (thioredoxin) (EC 1.8.4.8)	Cysteine Biosynthesis; <br>Inorganic Sulfur Assimilation	B878_22727
gi|444237901|gb|ELU49544.1|	sulfite reductase subunit beta	NA	-0.603741254	NA	151	143	193	159	10	6	147	129	154	165	11	18	cysI	K00381	Sulfite reductase [NADPH] hemoprotein beta-component (EC 1.8.1.2)	Cysteine Biosynthesis; <br>Inorganic Sulfur Assimilation	B878_22732
gi|444237902|gb|ELU49545.1|	sulfite reductase (NADPH) flavoprotein alpha-component	1.411967375	NA	NA	193	201	183	131	10	10	197	191	178	193	32	57	cysJ	K00380	Sulfite reductase [NADPH] flavoprotein alpha-component (EC 1.8.1.2)	Cysteine Biosynthesis; <br>Inorganic Sulfur Assimilation	B878_22737
gi|444237903|gb|ELU49546.1|	thymidylate kinase	NA	NA	NA	0	0	1	0	2	1	0	0	3	1	0	2	VV2968		Thymidylate kinase	- none -	B878_22742
gi|444237906|gb|ELU49549.1|	tRNA-dihydrouridine synthase A	NA	NA	NA	1	0	6	0	1	2	1	2	1	3	0	2	dusA	K05539	tRNA dihydrouridine synthase A	- none -	B878_22757
gi|444237907|gb|ELU49550.1|	zinc uptake regulation protein	NA	NA	NA	0	3	4	1	1	2	0	1	4	3	0	1	zur	K09823	Zinc uptake regulation protein ZUR	Oxidative stress; <br>Zinc regulated enzymes	B878_22762
gi|444237908|gb|ELU49551.1|	Chemotaxis protein CheX	NA	NA	NA	0	0	1	0	0	0	0	0	7	1	4	1	cheX	K03409	Chemotaxis protein CheX	Bacterial Chemotaxis	B878_22767
gi|444237909|gb|ELU49552.1|	glucose-6-phosphate isomerase, partial	NA	NA	NA	13	18	13	10	5	9	25	14	24	29	14	14	pgi	K01810	Glucose-6-phosphate isomerase (EC 5.3.1.9)	Glycolysis and Gluconeogenesis	B878_22772
gi|444237916|gb|ELU49558.1|	lactoylglutathione lyase	NA	NA	NA	0	0	2	0	5	2	4	1	0	0	0	0	gloA	K01759	Lactoylglutathione lyase (EC 4.4.1.5)	Glutathione: Non-redox reactions; <br>Methylglyoxal Metabolism	B878_22697
gi|444237917|gb|ELU49559.1|	endonuclease III	NA	NA	NA	0	0	2	1	0	0	0	1	0	0	0	0	nth	K10773	Endonuclease III (EC 4.2.99.18)	DNA Repair Base Excision	B878_22702
gi|444237921|gb|ELU49563.1|	electron transport complex protein RnfC, partial	NA	NA	NA	0	0	0	0	2	0	0	0	0	0	0	0	NA		NA	NA
gi|444237928|gb|ELU49569.1|	gamma-glutamyltranspeptidase	NA	-0.890757079	NA	24	25	37	18	38	25	41	41	39	40	26	25	ggt	K00681	Gamma-glutamyltranspeptidase (EC 2.3.2.2)	Glutathione: Biosynthesis and gamma-glutamyl cycle	B878_22657
gi|444237944|gb|ELU49583.1|	flagellar basal body rod protein FlgG	NA	NA	NA	0	0	0	0	0	0	0	1	1	1	0	0	flgG	K02392	Flagellar basal-body rod protein FlgG	Flagellum	B878_22547
gi|444237947|gb|ELU49586.1|	flagellar rod assembly protein/muramidase FlgJ	NA	NA	NA	0	0	0	1	0	0	0	0	0	0	0	0	flgJ	K02395	Flagellar protein FlgJ [peptidoglycan hydrolase] (EC 3.2.1.-)	Flagellum	B878_22562
gi|444237948|gb|ELU49587.1|	flagellar hook-associated protein FlgK	NA	NA	NA	1	1	0	3	0	1	2	2	0	2	0	0	flgK	K02396	Flagellar hook-associated protein FlgK	Flagellum	B878_22567
gi|444237949|gb|ELU49588.1|	flagellar hook-associated protein FlgL	NA	NA	NA	0	0	1	1	0	0	0	0	0	0	0	0	flgL	K02397	Flagellar hook-associated protein FlgL	Flagellum	B878_22572
gi|444237950|gb|ELU49589.1|	flagellin	NA	NA	NA	12	11	6	4	0	0	5	8	13	10	1	0	flaA	K02406	Flagellin protein FlaC	Flagellum	B878_22577
gi|444237963|gb|ELU49600.1|	lactoylglutathione lyase	NA	NA	NA	0	0	0	1	0	0	0	0	0	0	0	0	NA		Lactoylglutathione lyase	- none -	B878_22437
gi|444237965|gb|ELU49602.1|	hypothetical protein B878_22447	NA	NA	NA	1	2	1	4	0	0	1	0	4	1	0	0	NA		hypothetical protein	- none -	B878_22447
gi|444237967|gb|ELU49604.1|	hypothetical protein B878_22457	NA	NA	NA	0	1	0	0	0	0	0	0	0	0	0	0	NA		NA	NA
gi|444237973|gb|ELU49610.1|	replication protein	NA	NA	NA	0	0	0	0	0	0	0	0	0	0	2	2	repA		Replication protein	- none -	B878_22497
gi|444237975|gb|ELU49611.1|	alkyl hydroperoxide reductase subunit F	NA	NA	NA	0	0	0	0	0	0	0	0	4	1	0	0	ahpF	K03387	NADH oxidase (H2O2-forming) (EC 1.6.3.3)	Thioredoxin-disulfide reductase	B878_22362
gi|444237976|gb|ELU49612.1|	alkyl hydroperoxide reductase c22 protein	NA	NA	NA	0	0	0	0	0	0	17	19	12	16	4	6	ahpC	K03386	Alkyl hydroperoxide reductase protein C (EC 1.11.1.15)	Thioredoxin-disulfide reductase	B878_22367
gi|444237987|gb|ELU49622.1|	hypothetical protein B878_22282	NA	NA	NA	3	1	2	0	0	0	0	1	0	0	0	0	NA	K03830	putative acetyltransferase [EC:2.3.1.-] [KO:K03830]	- none -	B878_22282
gi|444238005|gb|ELU49639.1|	hypothetical protein B878_22222	0.87308502	NA	NA	20	34	51	35	5	9	38	28	65	60	18	24	grxD	K07390	Glutaredoxin-related protein	Glutaredoxins	B878_22222
gi|444238006|gb|ELU49640.1|	superoxide dismutase	0.703964069	1.12440987	1.618317071	334	365	520	425	220	216	414	469	597	604	334	372	sodB	K04564	Superoxide dismutase [Fe] (EC 1.15.1.1)	Oxidative stress; <br>Protection from Reactive Oxygen Species	B878_22227
gi|444238009|gb|ELU49643.1|	bifunctional acetaldehyde-CoA/alcohol dehydrogenase	-1.0052179	-1.376066397	-2.563109322	125	166	230	235	105	87	82	85	146	130	25	22	adhE	K04072	Alcohol dehydrogenase (EC 1.1.1.1); Acetaldehyde dehydrogenase (EC 1.2.1.10)	Biphenyl Degradation; <br>Fermentations: Lactate; <br>Fermentations: Mixed acid; <br>Fermentations: Mixed acid; <br>Glycerolipid and Glycerophospholipid Metabolism in Bacteria; <br>Pyruvate metabolism II: acetyl-CoA, acetogenesis from pyruvate	B878_22242
gi|444238028|gb|ELU49661.1|	glutathione S-transferase, putative	NA	NA	NA	0	0	0	0	0	0	0	1	0	0	0	0	NA	K00799	Maleylacetoacetate isomerase (EC 5.2.1.2) / Glutathione S-transferase	Homogentisate pathway of aromatic compound degradation; <br>Salicylate and gentisate catabolism	B878_22182
gi|444238030|gb|ELU49663.1|	multi antimicrobial extrusion protein MatE	NA	NA	NA	0	0	0	0	1	1	0	0	0	0	0	0	vmrA		Multi antimicrobial extrusion protein (Na(+)/drug antiporter), MATE family of MDR efflux pumps	Multidrug Resistance Efflux Pumps; <br>Riboflavin, FMN and FAD metabolism Extended	B878_22192
gi|444238034|gb|ELU49667.1|	hypothetical protein B878_22212, partial	NA	NA	NA	0	0	0	0	0	1	0	0	0	0	0	0	NA		hypothetical protein	- none -	B878_22212
gi|444238036|gb|ELU49668.1|	sporulation-control protein, partial	NA	NA	NA	8	10	19	20	7	7	4	6	19	17	2	3	NA	K06377	NA	NA
gi|444238038|gb|ELU49670.1|	imidazolonepropionase	NA	NA	NA	0	0	0	0	0	0	0	1	0	0	0	0	hutI	K01468	Imidazolonepropionase (EC 3.5.2.7)	Histidine Degradation	B878_22077
gi|444238040|gb|ELU49672.1|	urocanate hydratase	NA	-1.006397411	NA	8	13	22	14	7	10	18	17	14	16	9	12	hutU	K01712	Urocanate hydratase (EC 4.2.1.49)	Histidine Degradation	B878_22087
gi|444238041|gb|ELU49673.1|	histidine ammonia-lyase	NA	NA	NA	0	0	2	0	0	0	0	0	0	0	0	0	hutH	K01745	Histidine ammonia-lyase (EC 4.3.1.3)	Histidine Degradation	B878_22092
gi|444238043|gb|ELU49675.1|	hypothetical protein B878_22102	NA	NA	NA	0	0	0	0	0	0	2	0	0	0	0	0	NA		FIG01206397: hypothetical protein	- none -	B878_22102
gi|444238047|gb|ELU49678.1|	hypothetical protein B878_22002	NA	NA	NA	0	5	0	1	0	0	0	2	4	7	2	5	tsaB	K14742	TsaB protein, required for threonylcarbamoyladenosine (t(6)A) formation in tRNA	Bacterial RNA-metabolizing Zn-dependent hydrolases; <br>Conserved gene cluster associated with Met-tRNA formyltransferase; <br>Ribosome biogenesis bacterial; <br>YgjD and YeaZ; <br>YjeE; <br>YrdC-YciO; <br>YrdC-YciO-Sua5 and associated protein families	B878_22002
gi|444238048|gb|ELU49679.1|	chromosome segregation ATPase	NA	NA	NA	0	0	0	5	0	0	0	0	0	0	0	0	VV1050		Chromosome segregation ATPase	- none -	B878_22007
gi|444238051|gb|ELU49682.1|	long-chain-fatty-acid--CoA ligase	NA	NA	NA	0	1	4	7	0	5	0	0	3	0	0	0	fadD	K01897	Long-chain-fatty-acid--CoA ligase (EC 6.2.1.3)	Biotin biosynthesis	B878_22022
gi|444238052|gb|ELU49683.1|	ribonuclease D	NA	NA	NA	0	0	0	1	0	0	0	0	0	0	0	0	rnd	K03684	Ribonuclease D (EC 3.1.26.3)	tRNA processing	B878_22027
gi|444238055|gb|ELU49686.1|	septum formation inhibitor	NA	NA	NA	3	6	9	2	0	0	1	2	7	5	0	0	minC	K03610	Septum site-determining protein MinC	Bacterial Cell Division; <br>Bacterial Cytoskeleton	B878_22042
gi|444238056|gb|ELU49687.1|	hypothetical protein B878_22047	NA	NA	NA	0	0	1	2	0	0	0	0	1	0	0	0	ycgL	K09902	Protein YcgL	CBSS-243277.1.peg.4359	B878_22047
gi|444238063|gb|ELU49693.1|	glycerol-3-phosphate dehydrogenase	NA	NA	NA	0	0	0	1	0	0	0	0	0	0	0	0	glpD	K00111	Aerobic glycerol-3-phosphate dehydrogenase (EC 1.1.5.3)	Glycerol and Glycerol-3-phosphate Uptake and Utilization; <br>Glycerolipid and Glycerophospholipid Metabolism in Bacteria; <br>Respiratory dehydrogenases 1	B878_21952
gi|444238064|gb|ELU49694.1|	transcriptional regulator	NA	NA	NA	0	1	0	0	0	0	0	0	0	0	0	0	glpR	K02444	Glycerol-3-phosphate regulon repressor, DeoR family	Glycerol and Glycerol-3-phosphate Uptake and Utilization	B878_21957
gi|444238065|gb|ELU49695.1|	glycerol kinase	NA	-1.112444243	-2.067839176	6	11	22	23	10	24	11	8	16	14	2	3	glpK	K00864	Glycerol kinase (EC 2.7.1.30)	Glycerol and Glycerol-3-phosphate Uptake and Utilization; <br>Glycerolipid and Glycerophospholipid Metabolism in Bacteria	B878_21962
gi|444238068|gb|ELU49698.1|	glycerophosphodiester phosphodiesterase	NA	NA	NA	0	0	12	13	8	9	0	0	1	0	0	0	glpQ	K01126	Glycerophosphoryl diester phosphodiesterase (EC 3.1.4.46)	Glycerol and Glycerol-3-phosphate Uptake and Utilization	B878_21977
gi|444238069|gb|ELU49699.1|	2,3,4,5-tetrahydropyridine-2,6-carboxylate N-succinyltransferase	NA	NA	-0.899562361	87	118	156	116	61	64	101	114	218	209	57	74	dapD	K00674	2,3,4,5-tetrahydropyridine-2,6-dicarboxylate N-succinyltransferase (EC 2.3.1.117)	Lysine Biosynthesis DAP Pathway	B878_21982
gi|444238070|gb|ELU49700.1|	hypothetical protein B878_21987	1.777197622	NA	NA	0	3	2	3	3	1	3	2	3	4	5	2	BT0173		FIG01199772: hypothetical protein	- none -	B878_21987
gi|444238071|gb|ELU49701.1|	hypothetical protein B878_21992, partial	NA	NA	NA	0	0	0	0	0	0	0	0	0	0	1	0	BT0174		NifU-related domain containing protein	- none -	B878_21992
gi|444238074|gb|ELU49703.1|	aromatic amino acid aminotransferase	NA	0.522838769	0.937480459	52	57	90	73	23	34	52	56	115	109	36	38	NA	K00813	Aspartate aminotransferase (EC 2.6.1.1)	Glutamine, Glutamate, Aspartate and Asparagine Biosynthesis; <br>Threonine and Homoserine Biosynthesis	B878_21867
gi|444238094|gb|ELU49722.1|	delta 1-pyrroline-5-carboxylate dehydrogenase	NA	NA	NA	0	0	0	0	0	1	0	0	0	0	0	0	NA		Delta 1-pyrroline-5-carboxylate dehydrogenase domain protein	Proline, 4-hydroxyproline uptake and utilization	B878_21827
gi|444238099|gb|ELU49727.1|	pyridoxamine 5'-phosphate oxidase	NA	NA	NA	0	0	0	1	6	3	0	2	15	3	14	2	pdxH	K00275	Pyridoxamine 5&#39;-phosphate oxidase (EC 1.4.3.5)	Pyridoxin (Vitamin B6) Biosynthesis	B878_21852
gi|444238104|gb|ELU49731.1|	hypothetical protein B878_21732	NA	NA	NA	10	2	0	2	0	0	0	2	0	0	1	0	NA		STRUCTURAL ELEMENTS; Cell Exterior; surface polysaccharides/antigens	- none -	B878_21732
gi|444238110|gb|ELU49737.1|	MoxR-like ATPase	NA	NA	NA	0	0	1	1	1	3	1	2	3	3	2	1	NA	K03924	MoxR-like ATPase in aerotolerance operon	CBSS-345072.3.peg.1318	B878_21762
gi|444238116|gb|ELU49742.1|	FMN reductase	NA	NA	NA	14	23	22	15	3	4	19	14	27	25	4	6	fre	K05368	Riboflavin reductase (NAD(P)H) (EC 1.5.1.41) @ Aquacobalamin reductase (EC 1.16.1.3)	Ubiquinone Biosynthesis; <br>Ubiquinone biosynthesis -- gjo	B878_21662
gi|444238120|gb|ELU49746.1|	transcription termination factor Rho	NA	NA	-0.98144937	104	133	185	177	63	61	87	94	246	236	68	78	rho	K03628	Transcription termination factor Rho	Transcription factors bacterial	B878_21682
gi|444238121|gb|ELU49747.1|	thioredoxin	NA	NA	NA	35	58	87	67	41	31	50	57	101	102	51	64	trxA	K03671	Thioredoxin	- none -	B878_21687
gi|444238122|gb|ELU49748.1|	ATP-dependent RNA helicase RhlB	-0.908737861	NA	-1.063831015	13	14	19	18	4	7	5	11	43	28	7	10	rhlB	K03732	ATP-dependent RNA helicase RhlB	ATP-dependent RNA helicases, bacterial	B878_21692
gi|444238123|gb|ELU49749.1|	guanosine pentaphosphate phosphohydrolase	NA	NA	NA	2	4	8	7	6	6	1	0	7	8	1	2	gppA	K01524	Guanosine-5&#39;-triphosphate,3&#39;-diphosphate pyrophosphatase (EC 3.6.1.40)	Phosphate metabolism; <br>Stringent Response, (p)ppGpp metabolism	B878_21697
gi|444238126|gb|ELU49752.1|	ATP-dependent DNA helicase RecQ	NA	NA	NA	15	14	7	15	0	5	5	14	18	19	0	3	recQ	K03654	ATP-dependent DNA helicase RecQ	DNA-replication; <br>DNA repair, bacterial RecFOR pathway	B878_21712
gi|444238131|gb|ELU49756.1|	putative flagellar protein FlgJ	NA	NA	NA	0	0	1	0	0	1	1	1	0	0	3	5	NA	K02395	Flagellar protein FlgJ [peptidoglycan hydrolase] (EC 3.2.1.-)	Flagellum	B878_21582
gi|444238136|gb|ELU49761.1|	flagellar hook protein FlgE	NA	NA	NA	8	10	9	7	1	2	14	15	8	12	1	1	flgE	K02390	Flagellar hook protein FlgE	Flagellum	B878_21607
gi|444238145|gb|ELU49770.1|	hypothetical protein B878_21652	NA	NA	NA	0	0	0	0	0	1	0	0	0	0	0	0	NA	K09712	Hemolysin	- none -	B878_21652
gi|444238148|gb|ELU49772.1|	excinuclease ABC subunit A, partial	NA	NA	NA	0	1	4	4	3	4	0	2	8	6	0	0	uvrA	K03701	Excinuclease ABC subunit A	DNA repair, UvrABC system	B878_21538
gi|444238150|gb|ELU49774.1|	aminotransferase	NA	NA	NA	0	0	0	1	2	3	0	0	1	0	2	1	NA	K00830	Serine--pyruvate aminotransferase (EC 2.6.1.51) / L-alanine:glyoxylate aminotransferase (EC 2.6.1.44)	Pyruvate Alanine Serine Interconversions; <br>Serine-glyoxylate cycle	B878_21548
gi|444238151|gb|ELU49775.1|	aspartate kinase III	NA	-0.512698975	NA	37	51	87	88	11	29	32	37	96	81	29	27	lysC	K00928	Aspartokinase (EC 2.7.2.4)	Lysine Biosynthesis DAP Pathway; <br>Threonine and Homoserine Biosynthesis	B878_21553
gi|444238152|gb|ELU49776.1|	B12-dependent methionine synthase	NA	NA	-1.629330196	29	36	53	30	0	1	27	24	37	40	0	1	metH	K00548	5-methyltetrahydrofolate--homocysteine methyltransferase (EC 2.1.1.13)	Methionine Biosynthesis	B878_21558
gi|444238169|gb|ELU49792.1|	hypothetical protein B878_21528	NA	NA	NA	0	0	5	0	0	0	1	2	3	3	0	0	NA	K00657	Spermidine acetyltransferase	- none -	B878_21528
gi|444238172|gb|ELU49794.1|	hypothetical protein B878_21389	0.716634518	0.848379285	NA	12	20	18	14	5	1	14	21	33	34	4	4	NA		FIG01199646: hypothetical protein	- none -	B878_21389
gi|444238176|gb|ELU49798.1|	Xaa-Pro aminopeptidase	NA	NA	NA	69	79	130	99	49	44	64	65	136	119	40	34	pepP	K01262	Xaa-Pro aminopeptidase (EC 3.4.11.9)	CBSS-87626.3.peg.3639; <br>EC 3.4.11.- Aminopeptidases	B878_21409
gi|444238178|gb|ELU49800.1|	thiazole synthase	NA	NA	NA	1	1	1	0	0	0	0	0	1	0	0	0	thiG	K03149	Thiazole synthase (EC 2.8.1.10)	Thiamin biosynthesis	B878_21419
gi|444238180|gb|ELU49802.1|	adenylyltransferase	NA	NA	NA	0	0	0	0	0	0	1	0	0	0	0	0	thiF	K03148	Sulfur carrier protein adenylyltransferase ThiF	Thiamin biosynthesis	B878_21429
gi|444238182|gb|ELU49804.1|	phosphomethylpyrimidine synthase ThiC	NA	NA	NA	88	104	47	43	0	0	74	85	77	66	1	0	thiC	K03147	Hydroxymethylpyrimidine phosphate synthase ThiC (EC 4.1.99.17)	Thiamin biosynthesis	B878_21439
gi|444238187|gb|ELU49808.1|	hypothetical protein B878_21339	NA	NA	NA	0	0	0	2	0	0	0	0	0	0	0	0	NA		FIG01201220: hypothetical protein	- none -	B878_21339
gi|444238192|gb|ELU49813.1|	transaldolase B	0.654024392	NA	NA	114	169	264	235	124	116	187	211	348	325	171	196	tal	K00616	Transaldolase (EC 2.2.1.2)	Pentose phosphate pathway	B878_21364
gi|444238193|gb|ELU49814.1|	transketolase	NA	NA	NA	22	36	36	34	11	19	36	35	60	54	25	26	tkt	K00615	Transketolase (EC 2.2.1.1)	Pentose phosphate pathway	B878_21369
gi|444238196|gb|ELU49817.1|	phospho-2-dehydro-3-deoxyheptonate aldolase	NA	NA	NA	62	70	65	66	7	26	73	72	84	81	16	17	aroG	K01626	2-keto-3-deoxy-D-arabino-heptulosonate-7-phosphate synthase I alpha (EC 2.5.1.54)	Chorismate Synthesis; <br>Common Pathway For Synthesis of Aromatic Compounds (DAHP synthase to chorismate)	B878_21384
gi|444238198|gb|ELU49818.1|	hypothetical protein B878_21269	NA	NA	NA	0	0	0	1	0	0	0	0	0	0	0	0	NA		NA	NA
gi|444238199|gb|ELU49819.1|	hypothetical protein B878_21274	NA	NA	NA	0	0	1	1	0	0	0	0	0	0	0	0	NA		GTP-binding protein TypA/BipA	Universal GTPases	B878_21274
gi|444238206|gb|ELU49826.1|	hypothetical protein B878_21309	NA	NA	NA	1	0	0	2	0	0	0	0	0	0	0	0	VP1997	K02004	ABC-type antimicrobial peptide transport system, permease component	- none -	B878_21309
gi|444238210|gb|ELU49830.1|	RTX (Repeat in toxin) cytotoxin, partial	NA	NA	NA	0	0	0	1	0	0	0	0	0	0	0	0	NA		VgrG protein	Type VI secretion systems; <br>USS-DB-7	B878_21329
gi|444238212|gb|ELU49831.1|	hypothetical protein B878_21239, partial	NA	NA	NA	0	1	4	0	0	2	0	3	0	0	3	3	NA		NA	NA
gi|444238215|gb|ELU49834.1|	hypothetical protein B878_21254	NA	NA	NA	0	0	0	0	1	0	0	0	0	0	0	0	NA		hypothetical protein	- none -	B878_21254
gi|444238216|gb|ELU49835.1|	GTPase YlqF	NA	NA	NA	0	2	2	1	0	2	0	0	1	4	0	0	rbgA	K14540	50S ribosomal subunit maturation GTPase RbgA (B. subtilis YlqF)	Conserved gene cluster associated with Met-tRNA formyltransferase; <br>Universal GTPases	B878_21259
gi|444238220|gb|ELU49838.1|	amidase	NA	NA	NA	0	1	0	0	0	0	0	0	0	0	0	0	NA	K02433	Aspartyl-tRNA(Asn) amidotransferase subunit A (EC 6.3.5.6) @ Glutamyl-tRNA(Gln) amidotransferase subunit A (EC 6.3.5.7)	tRNA aminoacylation, Glu and Gln	B878_21194
gi|444238230|gb|ELU49847.1|	GTP-binding protein YchF	1.134974323	NA	-1.002752334	5	3	6	4	2	1	6	5	7	12	3	9	ychF	K06942	GTP-binding and nucleic acid-binding protein YchF	Universal GTPases	B878_21100
gi|444238233|gb|ELU49850.1|	4-diphosphocytidyl-2-C-methyl-D-erythritol kinase	NA	NA	NA	1	3	4	0	0	0	1	1	4	3	0	0	ispE	K00919	4-diphosphocytidyl-2-C-methyl-D-erythritol kinase (EC 2.7.1.148)	A Gammaproteobacteria Cluster Relating to Translation; <br>Isoprenoid Biosynthesis; <br>Nonmevalonate Branch of Isoprenoid Biosynthesis	B878_21115
gi|444238236|gb|ELU49853.1|	peptide chain release factor 1	NA	NA	0.727287612	16	33	30	19	9	3	28	28	44	41	17	20	prfA	K02835	Peptide chain release factor 1	A Gammaproteobacteria Cluster Relating to Translation; <br>Translation termination factors bacterial	B878_21130
gi|444238238|gb|ELU49855.1|	hypothetical protein B878_21140	NA	NA	NA	1	0	0	0	0	0	1	0	0	0	1	0	sirB		FIG002082: Protein SirB2	- none -	B878_21140
gi|444238240|gb|ELU49857.1|	2-dehydro-3-deoxyphosphooctonate aldolase	NA	NA	NA	41	48	66	46	35	34	49	48	104	107	63	63	kdsA	K01627	2-Keto-3-deoxy-D-manno-octulosonate-8-phosphate synthase (EC 2.5.1.55)	A Gammaproteobacteria Cluster Relating to Translation	B878_21150
gi|444238253|gb|ELU49869.1|	trimethylamine-N-oxide reductase 1	NA	NA	NA	1	0	0	0	0	0	0	1	1	2	0	0	NA		Trimethylamine-N-oxide reductase (EC 1.6.6.9)	- none -	B878_21065
gi|444238261|gb|ELU49876.1|	signal recognition particle-docking protein FtsY, partial	NA	NA	NA	3	4	6	3	0	1	0	2	7	13	15	9	ftsY	K03110	Signal recognition particle receptor protein FtsY (=alpha subunit) (TC 3.A.5.1.1)	Bacterial Cell Division; <br>Universal GTPases	B878_20960
gi|444238267|gb|ELU49882.1|	flagellar basal body-associated protein FliL-like protein	NA	NA	NA	3	1	3	1	0	0	1	1	6	8	0	0	NA	K02415	Flagellar biosynthesis protein FliL	Flagellum	B878_20990
gi|444238274|gb|ELU49889.1|	soluble pyridine nucleotide transhydrogenase	NA	NA	NA	1	4	3	0	0	0	0	4	1	5	3	5	sthA	K00322	Soluble pyridine nucleotide transhydrogenase (EC 1.6.1.1)	Phosphate metabolism	B878_21025
gi|444238288|gb|ELU49902.1|	XRE family transcriptional regulator	NA	NA	NA	0	1	0	0	0	0	0	2	0	0	0	0	NA		Putative transcriptional regulator	- none -	B878_20945
gi|444238292|gb|ELU49905.1|	50S ribosomal protein L28, partial	NA	0.855798421	2.279979952	35	30	18	13	3	8	29	32	47	50	20	20	rpmB	K02902	NA	NA
gi|444238293|gb|ELU49906.1|	50S ribosomal protein L33	NA	NA	NA	0	0	0	0	0	0	0	0	0	0	0	1	rpmG	K02913	LSU ribosomal protein L33p @ LSU ribosomal protein L33p, zinc-independent	Ribosome LSU bacterial	B878_20795
gi|444238294|gb|ELU49907.1|	Dca	NA	NA	1.89736763	1	1	0	1	0	1	0	2	1	1	2	0	NA	K19353	Dca	- none -	B878_20800
gi|444238298|gb|ELU49911.1|	Phosphopantetheine adenylyltransferase	NA	NA	NA	0	0	0	0	0	0	0	0	0	0	1	0	coaD	K00954	Phosphopantetheine adenylyltransferase (EC 2.7.7.3)	Coenzyme A Biosynthesis	B878_20820
gi|444238300|gb|ELU49913.1|	Putative two-domain glycosyltransferase	NA	NA	NA	0	3	2	0	0	0	0	0	2	2	0	0	NA		Putative two-domain glycosyltransferase	LOS core oligosaccharide biosynthesis	B878_20830
gi|444238306|gb|ELU49919.1|	hypothetical protein B878_20860	NA	NA	NA	0	0	0	0	0	0	0	0	0	0	0	1	NA		NA	NA
gi|444238309|gb|ELU49922.1|	3-deoxy-D-manno-octulosonic-acid transferase	NA	NA	NA	3	2	1	3	0	0	1	1	1	2	0	0	kdtA	K02527	Lipid IVA 3-deoxy-D-manno-octulosonic acid transferase (EC 2.4.99.12) [often with (EC 2.4.99.13) also]	LOS core oligosaccharide biosynthesis; <br>Vibrio Core Oligosaccharide Biosynthesis	B878_20875
gi|444238314|gb|ELU49926.1|	bifunctional N-acetylglucosamine-1-phosphate uridyltransferase/glucosamine-1-phosphate acetyltransferase, partial	NA	0.536833775	NA	18	19	24	25	5	3	23	27	29	27	13	14	glmU	K04042	N-acetylglucosamine-1-phosphate uridyltransferase (EC 2.7.7.23) / Glucosamine-1-phosphate N-acetyltransferase (EC 2.3.1.157)	Peptidoglycan Biosynthesis; <br>Peptidoglycan Biosynthesis; <br>Sialic Acid Metabolism; <br>Sialic Acid Metabolism; <br>UDP-N-acetylmuramate from Fructose-6-phosphate Biosynthesis; <br>UDP-N-acetylmuramate from Fructose-6-phosphate Biosynthesis	B878_20720
gi|444238316|gb|ELU49928.1|	prephrenate dehydratase	NA	NA	NA	88	94	129	98	124	97	163	166	148	174	161	167	VV3248	K01713	Cyclohexadienyl dehydratase (EC 4.2.1.51)(EC 4.2.1.91)	Phenylalanine and Tyrosine Branches from Chorismate	B878_20730
gi|444238319|gb|ELU49931.1|	threonine dehydratase	2.045431935	NA	NA	1	0	2	2	0	1	0	1	1	1	0	2	ilvA	K01754	Threonine dehydratase biosynthetic (EC 4.3.1.19)	Branched-Chain Amino Acid Biosynthesis	B878_20745
gi|444238320|gb|ELU49932.1|	dihydroxy-acid dehydratase	NA	NA	0.38640259	104	124	188	176	66	73	138	129	226	220	116	101	ilvD	K01687	Dihydroxy-acid dehydratase (EC 4.2.1.9)	Branched-Chain Amino Acid Biosynthesis	B878_20750
gi|444238321|gb|ELU49933.1|	branched-chain amino acid aminotransferase	0.533209601	NA	0.881674613	26	37	54	48	23	21	51	44	77	78	62	53	ilvE	K00826	Branched-chain amino acid aminotransferase (EC 2.6.1.42)	Alanine biosynthesis; <br>Branched-Chain Amino Acid Biosynthesis; <br>Isoleucine degradation; <br>Leucine Biosynthesis; <br>Pyruvate Alanine Serine Interconversions; <br>Valine degradation	B878_20755
gi|444238323|gb|ELU49935.1|	acetolactate synthase 2 catalytic subunit	NA	NA	NA	0	5	9	2	1	1	0	5	11	9	2	5	ilvG	K01652	Acetolactate synthase large subunit (EC 2.2.1.6)	Branched-Chain Amino Acid Biosynthesis	B878_20765
gi|444238324|gb|ELU49936.1|	ATPase	NA	NA	NA	0	0	0	0	0	0	0	0	0	0	1	1	comM	K07391	AAA+ ATPase superfamily protein YifB/ComM, associated with DNA recombination	- none -	B878_20770
gi|444238330|gb|ELU49941.1|	2-hydroxyhepta-2,4-diene-1,7-dioate isomerase	NA	NA	NA	0	0	0	0	0	0	0	0	0	1	0	0	NA		2-keto-4-pentenoate hydratase (EC 4.2.1.-)	- none -	B878_20635
gi|444238335|gb|ELU49946.1|	acetyltransferase	NA	NA	NA	0	0	0	0	0	0	0	0	0	0	0	1	NA		Histone acetyltransferase HPA2	- none -	B878_20660
gi|444238336|gb|ELU49947.1|	phosphoglucomutase/phosphomannomutase alpha/beta/subunit	NA	NA	NA	1	5	8	8	5	10	1	5	6	2	2	3	NA	K01840	Phosphomannomutase (EC 5.4.2.8)	Mannose Metabolism	B878_20665
gi|444238342|gb|ELU49953.1|	hypothetical protein B878_20695	NA	NA	NA	0	0	1	0	0	0	0	0	0	0	0	0	VVA1112		Cytochrome oxidase biogenesis protein Surf1, facilitates heme A insertion	Biogenesis of cytochrome c oxidases; <br>CBSS-316057.3.peg.563	B878_20695
gi|444238348|gb|ELU49958.1|	hypothetical protein B878_20535	NA	NA	NA	0	0	0	0	0	0	0	0	0	0	0	2	yrdA		carbonic anhydrase, family 3	- none -	B878_20535
gi|444238350|gb|ELU49960.1|	shikimate 5-dehydrogenase	NA	NA	NA	2	4	12	10	1	2	0	3	7	8	0	0	aroE	K00014	Shikimate 5-dehydrogenase I alpha (EC 1.1.1.25)	CBSS-281090.3.peg.464; <br>Chorismate Synthesis; <br>Common Pathway For Synthesis of Aromatic Compounds (DAHP synthase to chorismate)	B878_20545
gi|444238351|gb|ELU49961.1|	coproporphyrinogen III oxidase	NA	-0.812977723	NA	0	4	4	2	0	1	2	2	6	5	3	5	hemF	K00228	Coproporphyrinogen III oxidase, aerobic (EC 1.3.3.3)	- none -	B878_20550
gi|444238353|gb|ELU49963.1|	N5-carboxyaminoimidazole ribonucleotide mutase	NA	0.463147982	1.204085712	33	31	45	41	14	22	32	31	65	63	33	32	purE	K01588	Phosphoribosylaminoimidazole carboxylase catalytic subunit (EC 4.1.1.21)	De Novo Purine Biosynthesis	B878_20560
gi|444238354|gb|ELU49964.1|	phosphoribosylaminoimidazole carboxylase ATPase subunit	NA	NA	NA	0	13	5	4	0	2	2	5	8	7	0	0	purK	K01589	Phosphoribosylaminoimidazole carboxylase ATPase subunit (EC 4.1.1.21)	De Novo Purine Biosynthesis	B878_20565
gi|444238359|gb|ELU49969.1|	peptide deformylase	NA	NA	NA	4	2	9	0	4	2	7	3	2	7	1	3	def	K01462	Peptide deformylase (EC 3.5.1.88)	Bacterial RNA-metabolizing Zn-dependent hydrolases; <br>CBSS-89187.3.peg.2957; <br>Conserved gene cluster associated with Met-tRNA formyltransferase; <br>Translation termination factors bacterial	B878_20590
gi|444238360|gb|ELU49970.1|	methionyl-tRNA formyltransferase	NA	NA	NA	30	38	42	22	16	12	28	34	47	59	11	18	fmt	K00604	Methionyl-tRNA formyltransferase (EC 2.1.2.9)	CBSS-89187.3.peg.2957; <br>Conserved gene cluster associated with Met-tRNA formyltransferase; <br>Folate Biosynthesis	B878_20595
gi|444238361|gb|ELU49971.1|	16S rRNA methyltransferase B	NA	NA	NA	0	3	6	2	0	2	0	0	6	2	0	0	rsmB	K03500	16S rRNA (cytosine(967)-C(5))-methyltransferase (EC 2.1.1.176) ## SSU rRNA m5C967	- none -	B878_20600
gi|444238366|gb|ELU49976.1|	SpoOM-related protein, partial	NA	NA	NA	0	0	3	7	5	3	0	0	4	0	0	1	spoOM	K06377	Hypothetical Transcriptional Regulator	- none -	B878_20625
gi|444238369|gb|ELU49978.1|	acylneuraminate cytidylyltransferase	NA	NA	NA	4	4	3	4	1	3	4	2	10	3	0	0	NA		N-Acetylneuraminate cytidylyltransferase (EC 2.7.7.43)	CMP-N-acetylneuraminate Biosynthesis; <br>Sialic Acid Metabolism	B878_20465
gi|444238370|gb|ELU49979.1|	N-acetylneuraminate synthase	NA	NA	0.534944726	169	175	243	226	74	80	192	195	234	228	89	100	NA		N-acetylneuraminate synthase (EC 2.5.1.56)	CMP-N-acetylneuraminate Biosynthesis; <br>Sialic Acid Metabolism	B878_20470
gi|444238371|gb|ELU49980.1|	family 2 glycosyl transferase	NA	NA	NA	0	1	4	1	0	1	0	0	1	0	0	0	NA		4-amino-6-deoxy-N-Acetyl-D-hexosaminyl-(Lipid carrier) acetyltrasferase	N-linked Glycosylation in Bacteria	B878_20475
gi|444238372|gb|ELU49981.1|	UDP-bacillosamine synthetase	NA	NA	NA	3	11	8	7	0	3	0	5	22	20	14	12	NA	K13010	Bacillosamine/Legionaminic acid biosynthesis aminotransferase PglE; 4-keto-6-deoxy-N-Acetyl-D-hexosaminyl-(Lipid carrier) aminotransferase	N-linked Glycosylation in Bacteria	B878_20480
gi|444238373|gb|ELU49982.1|	capsular polysaccharide biosynthesis protein D	NA	NA	NA	86	112	162	111	39	47	86	104	178	143	61	52	NA		UDP-N-acetylglucosamine 4,6-dehydratase (EC 4.2.1.-)	N-linked Glycosylation in Bacteria	B878_20485
gi|444238374|gb|ELU49983.1|	regulator of length of O-antigen component of lipopolysaccharide chain	NA	NA	NA	0	4	0	0	0	0	0	0	0	0	0	0	wzz		Lipopolysaccharide biosynthesis	- none -	B878_20490
gi|444238379|gb|ELU49988.1|	hypothetical protein B878_20515	NA	NA	NA	1	2	0	0	1	2	2	3	8	8	7	6	NA		YjbG polysaccharide synthesis-related protein	- none -	B878_20515
gi|444238381|gb|ELU49990.1|	ADP-L-glycero-D-mannoheptose-6-epimerase	NA	NA	-1.048408702	13	18	30	35	26	36	24	21	48	47	18	21	hldD	K03274	ADP-L-glycero-D-manno-heptose-6-epimerase (EC 5.1.3.20)	LOS core oligosaccharide biosynthesis; <br>Vibrio Core Oligosaccharide Biosynthesis	B878_20525
gi|444238385|gb|ELU49993.1|	UDP-N-acetylglucosamine 1-carboxyvinyltransferase	NA	NA	NA	13	19	30	27	21	19	25	23	44	45	27	26	murA	K00790	UDP-N-acetylglucosamine 1-carboxyvinyltransferase (EC 2.5.1.7)	Peptidoglycan Biosynthesis; <br>UDP-N-acetylmuramate from Fructose-6-phosphate Biosynthesis	B878_20350
gi|444238386|gb|ELU49994.1|	hypothetical protein B878_20355	NA	NA	NA	0	0	0	0	1	0	0	0	3	1	0	2	yrbA		Acid stress protein IbaG	Broadly distributed proteins not in subsystems	B878_20355
gi|444238388|gb|ELU49996.1|	hypothetical protein B878_20365	NA	NA	NA	7	12	38	28	37	16	5	15	42	32	29	39	mlaC	K07323	Uncharacterized ABC transporter, auxiliary component YrbC	Lipopolysaccharide assembly	B878_20365
gi|444238391|gb|ELU49999.1|	hypothetical protein B878_20380	NA	NA	NA	1	0	0	0	0	0	1	2	0	0	0	1	mlaF	K02065	Phospholipid ABC transporter ATP-binding protein MlaF	Lipopolysaccharide assembly	B878_20380
gi|444238393|gb|ELU50001.1|	hypothetical protein B878_20390	NA	NA	NA	0	0	0	3	0	0	0	0	0	0	0	0	kdsD	K06041	Arabinose 5-phosphate isomerase (EC 5.3.1.13)	- none -	B878_20390
gi|444238395|gb|ELU50003.1|	hypothetical protein B878_20400	NA	0.546893686	1.64879188	26	35	43	36	23	21	28	26	62	73	42	43	lptA	K09774	Lipopolysaccharide export system protein LptA	Lipopolysaccharide assembly	B878_20400
gi|444238396|gb|ELU50004.1|	hypothetical protein B878_20405	NA	NA	NA	0	1	0	0	0	2	0	1	1	1	0	0	lptB	K06861	Lipopolysaccharide ABC transporter, ATP-binding protein LptB	Lipopolysaccharide assembly	B878_20405
gi|444238397|gb|ELU50005.1|	RNA polymerase factor sigma-54	NA	NA	NA	0	1	7	6	4	6	0	0	5	9	0	0	rpoN	K03092	RNA polymerase sigma-54 factor RpoN	Flagellar motility; <br>Flagellum; <br>Transcription initiation, bacterial sigma factors	B878_20410
gi|444238398|gb|ELU50006.1|	ribosome-associated protein Y	NA	NA	0.989315067	29	25	93	82	40	45	29	39	100	102	58	77	yhbH	K05808	Ribosome hibernation protein YhbH	Ribosome activity modulation	B878_20415
gi|444238403|gb|ELU50011.1|	peptidase PmbA	NA	NA	NA	16	24	43	37	21	26	23	23	54	64	11	17	pmbA	K03592	TldE protein, part of TldE/TldD proteolytic complex	Putative TldE-TldD proteolytic complex	B878_20440
gi|444238404|gb|ELU50012.1|	hypothetical protein B878_20445	NA	NA	NA	8	6	5	18	11	7	11	9	13	13	13	12	yjgA	K09889	FIG138315: Putative alpha helix protein	Putative TldE-TldD proteolytic complex	B878_20445
gi|444238411|gb|ELU50018.1|	positive response regulator for pho regulon	NA	NA	NA	24	25	66	79	29	30	16	26	67	74	45	54	NA		Copper-sensing two-component system response regulator CusR	Cobalt-zinc-cadmium resistance; <br>Copper homeostasis; <br>Orphan regulatory proteins	B878_20270
gi|444238414|gb|ELU50021.1|	NAD(P) transhydrogenase subunit alpha	NA	NA	-1.130274397	20	45	28	46	21	22	13	29	88	67	8	14	pntA	K00324	NAD(P) transhydrogenase alpha subunit (EC 1.6.1.2)	Phosphate metabolism	B878_20285
gi|444238419|gb|ELU50026.1|	hypothetical protein B878_20310	NA	NA	NA	0	0	0	1	0	0	0	0	0	0	0	0	VPA0928		FIG01200885: hypothetical protein	- none -	B878_20310
gi|444238422|gb|ELU50029.1|	molybdenum ABC transporter periplasmic molybdenum-binding protein	NA	NA	NA	0	0	0	0	0	0	0	0	0	0	1	2	modA	K02020	Molybdenum ABC transporter, periplasmic molybdenum-binding protein ModA (TC 3.A.1.8.1)	Molybdenum cofactor biosynthesis	B878_20325
gi|444238429|gb|ELU50035.1|	hypothetical protein B878_20175	NA	NA	NA	1	0	0	0	0	0	0	0	0	0	0	0	NA		COG1683: Uncharacterized conserved protein / FIG143828: Hypothetical protein YbgA	EC699-706	B878_20175
gi|444238430|gb|ELU50036.1|	purine nucleoside phosphorylase	NA	NA	1.070660185	14	20	23	27	35	21	46	45	37	41	47	60	deoD2	K03784	Purine nucleoside phosphorylase (EC 2.4.2.1)	Deoxyribose and Deoxynucleoside Catabolism; <br>pyrimidine conversions	B878_20180
gi|444238431|gb|ELU50037.1|	hypothetical protein B878_20185	NA	NA	NA	1	0	0	0	1	0	0	1	0	0	0	0	NA		FIG01200538: hypothetical protein	- none -	B878_20185
gi|444238435|gb|ELU50041.1|	hypothetical protein B878_20205	NA	NA	NA	0	0	0	0	0	0	0	0	0	1	0	0	yiaW		GTPase (EC 3.6.1.-)	- none -	B878_20205
gi|444238438|gb|ELU50044.1|	ATP-binding ABC transporter	NA	NA	NA	0	0	0	0	0	0	0	0	0	0	1	0	NA	K16786,ko:K16787	Duplicated ATPase component MtsB of energizing module of methionine-regulated ECF transporter	ECF class transporters; <br>Methionine Biosynthesis	B878_20220
gi|444238443|gb|ELU50049.1|	acetyltransferase	NA	NA	NA	1	0	3	0	0	0	0	0	3	3	0	3	yhhY	K03825	Histone acetyltransferase HPA2	- none -	B878_20245
gi|444238446|gb|ELU50051.1|	putative prophage encoded two-component system histidine kinase, partial	NA	2.605723173	NA	3	5	4	4	1	2	4	6	13	11	2	1	NA		putative two-component system sensor histidine kinase, putative heat shock protein	- none -	B878_20070
gi|444238449|gb|ELU50054.1|	hypothetical protein B878_20085	NA	NA	NA	0	0	0	1	0	0	0	0	0	0	0	0	NA		hypothetical protein	- none -	B878_20085
gi|444238451|gb|ELU50056.1|	ATP-dependent exoDNAse (exonuclease V) subunit alpha	NA	NA	NA	0	1	0	0	0	1	0	1	0	0	1	0	NA		putative ATP-dependent exoDNAse (exonuclease V) alpha subunit	- none -	B878_20095
gi|444238452|gb|ELU50057.1|	putative type IV secretory pathway VirD4 protein	NA	NA	NA	0	0	0	0	0	0	1	0	0	0	0	0	NA		COG3505: Type IV secretory pathway, VirD4 components	- none -	B878_20100
gi|444238456|gb|ELU50061.1|	hypothetical protein B878_20120	NA	NA	NA	1	1	2	2	0	1	2	2	0	0	0	1	NA		NA	NA
gi|444238458|gb|ELU50063.1|	hypothetical protein B878_20130	NA	NA	-1.076460324	81	85	148	160	90	84	110	95	154	149	75	86	NA		UPF0701 protein YicC	CBSS-323097.3.peg.2594	B878_20130
gi|444238460|gb|ELU50065.1|	orotate phosphoribosyltransferase	NA	NA	NA	0	0	0	0	0	0	1	0	1	0	0	0	pyrE	K00762	Orotate phosphoribosyltransferase (EC 2.4.2.10)	De Novo Pyrimidine Synthesis	B878_20140
gi|444238463|gb|ELU50068.1|	bifunctional phosphopantothenoylcysteine decarboxylase/phosphopantothenate synthase	NA	NA	NA	2	0	0	1	0	0	0	0	2	0	0	0	coaBC	K13038	Phosphopantothenoylcysteine decarboxylase (EC 4.1.1.36) / Phosphopantothenoylcysteine synthetase (EC 6.3.2.5)	Coenzyme A Biosynthesis; <br>Coenzyme A Biosynthesis	B878_20155
gi|444238466|gb|ELU50070.1|	cytosine deaminase, partial	NA	NA	NA	0	0	0	0	0	0	0	0	0	0	0	1	codA	K01485	Cytosine deaminase (EC 3.5.4.1)	Creatine and Creatinine Degradation; <br>pyrimidine conversions	B878_19950
gi|444238477|gb|ELU50081.1|	thiol:disulfide interchange protein DsbA	-2.336659419	-2.59259617	-0.921878522	69	90	117	69	24	17	15	18	21	22	21	16	NA	K03673	Periplasmic thiol:disulfide interchange protein DsbA	Biogenesis of c-type cytochromes; <br>Periplasmic disulfide interchange	B878_20005
gi|444238479|gb|ELU50083.1|	hypothetical protein B878_20015	NA	NA	NA	0	0	0	0	0	0	2	0	0	0	0	0	NA		1,4-alpha-glucan branching enzyme (EC 2.4.1.18)	- none -	B878_20015
gi|444238481|gb|ELU50085.1|	hypothetical protein B878_20025	NA	NA	NA	0	0	1	0	0	0	0	0	0	0	0	0	NA	K07661	Transcriptional regulatory protein RstA	Orphan regulatory proteins	B878_20025
gi|444238492|gb|ELU50095.1|	hypothetical protein B878_19875	NA	NA	NA	0	0	1	0	0	0	0	0	0	0	0	4	NA	K16291,ko:K19236	FIG01199739: hypothetical protein	- none -	B878_19875
gi|444238496|gb|ELU50099.1|	protease II	NA	NA	NA	0	1	2	0	0	1	0	0	0	0	0	0	ptrB	K01354	Protease II (EC 3.4.21.83)	- none -	B878_19895
gi|444238502|gb|ELU50105.1|	phosphate ABC transporter periplasmic protein	NA	-4.272536214	NA	234	298	782	712	99	86	106	101	242	238	136	125	pstS	K02040	Phosphate ABC transporter, periplasmic phosphate-binding protein PstS (TC 3.A.1.7.1)	High affinity phosphate transporter and control of PHO regulon; <br>Phosphate metabolism	B878_19925
gi|444238505|gb|ELU50108.1|	phosphate ABC transporter ATP-binding protein	NA	NA	NA	7	12	28	27	7	9	0	0	0	0	0	0	pstB2	K02036	Phosphate transport ATP-binding protein PstB (TC 3.A.1.7.1)	High affinity phosphate transporter and control of PHO regulon; <br>Phosphate metabolism	B878_19940
gi|444238508|gb|ELU50110.1|	type II citrate synthase	NA	NA	NA	118	170	202	204	65	57	76	113	247	210	61	75	gltA	K01647	Citrate synthase (si) (EC 2.3.3.1)	Glyoxylate bypass; <br>Serine-glyoxylate cycle; <br>TCA Cycle	B878_19780
gi|444238509|gb|ELU50111.1|	hypothetical protein B878_19785	NA	NA	NA	0	0	1	0	0	0	0	0	0	0	0	0	ybgI		FIG137478: Hypothetical protein	- none -	B878_19785
gi|444238511|gb|ELU50113.1|	phosphoglucomutase	NA	NA	NA	157	188	277	221	76	81	145	147	284	299	115	122	pgm	K01835	Phosphoglucomutase (EC 5.4.2.2)	SeqA and Co-occurring Genes	B878_19795
gi|444238512|gb|ELU50114.1|	replication initiation regulator SeqA	NA	NA	NA	2	5	6	3	0	2	1	1	7	10	0	1	seqA	K03645	SeqA protein, negative modulator of initiation of replication	SeqA and Co-occurring Genes	B878_19800
gi|444238515|gb|ELU50117.1|	flavodoxin FldA	NA	NA	-0.597582839	24	36	62	54	32	26	40	38	74	67	26	35	fldA	K03839	Flavodoxin 1	Flavodoxin	B878_19815
gi|444238517|gb|ELU50119.1|	ferric uptake regulator	0.62462703	0.772388257	NA	61	78	100	89	66	51	97	103	139	150	76	76	fur	K03711	Ferric uptake regulation protein FUR	Bacterial RNA-metabolizing Zn-dependent hydrolases; <br>Oxidative stress; <br>Transport of Iron	B878_19825
gi|444238519|gb|ELU50121.1|	glutaminyl-tRNA ligase	NA	NA	NA	20	34	48	38	19	21	43	44	84	77	33	26	glnS	K01886	Glutaminyl-tRNA synthetase (EC 6.1.1.18)	tRNA aminoacylation, Glu and Gln	B878_19835
gi|444238522|gb|ELU50124.1|	DNA-binding transcriptional dual regulator NagC	NA	NA	NA	18	15	4	0	5	2	9	11	4	3	0	0	nagC	K02565	N-acetylglucosamine-6P-responsive transcriptional repressor NagC, ROK family	Chitin and N-acetylglucosamine utilization	B878_19850
gi|444238524|gb|ELU50126.1|	asparagine synthetase B	NA	NA	NA	71	87	104	98	22	29	108	115	184	184	34	36	asnB	K01953	Asparagine synthetase [glutamine-hydrolyzing] (EC 6.3.5.4)	Glutamine, Glutamate, Aspartate and Asparagine Biosynthesis	B878_19860
gi|444238530|gb|ELU50131.1|	transcriptional regulator	NA	NA	NA	0	0	0	0	1	0	0	0	0	0	0	0	NA		Transcriptional regulator, DeoR family	- none -	B878_19705
gi|444238537|gb|ELU50138.1|	hypothetical protein B878_19740	NA	NA	NA	0	1	2	6	9	7	0	1	0	0	2	1	NA		conserved hypothetical protein	- none -	B878_19740
gi|444238540|gb|ELU50141.1|	hypothetical protein B878_19755	NA	-1.884868748	-2.670141365	1	3	8	1	3	8	9	16	5	3	5	13	NA		ATPase of the AAA+ class	- none -	B878_19755
gi|444238544|gb|ELU50145.1|	ABC transporter substrate-binding protein	NA	-3.430244597	-1.631165582	30	67	195	222	42	41	15	17	12	7	8	4	NA	K02012	Ferric iron ABC transporter, iron-binding protein	Iron acquisition in Streptococcus; <br>Transport of Iron	B878_19775
gi|444238547|gb|ELU50147.1|	hypothetical protein B878_19595	NA	NA	NA	0	0	0	0	5	0	0	0	0	1	7	3	NA		FIG01199902: hypothetical protein	- none -	B878_19595
gi|444238552|gb|ELU50152.1|	hypothetical protein B878_19635	NA	NA	NA	0	0	4	0	0	0	0	0	0	0	0	0	VC1707		FIG01199551: hypothetical protein	- none -	B878_19635
gi|444238553|gb|ELU50153.1|	transcriptional regulator	NA	NA	NA	0	0	6	1	4	3	0	1	0	0	0	0	metR	K03576	Transcriptional activator MetR	Methionine Biosynthesis	B878_19640
gi|444238556|gb|ELU50156.1|	hypothetical protein B878_19655	NA	NA	NA	2	0	6	0	8	6	1	2	2	1	5	7	yciI	K09780	YciL protein	Broadly distributed proteins not in subsystems	B878_19655
gi|444238562|gb|ELU50161.1|	hypothetical protein B878_19500, partial	NA	NA	1.595333155	10	12	17	8	4	2	17	20	22	27	21	13	NA		hypothetical protein	- none -	B878_19500
gi|444238563|gb|ELU50162.1|	hypothetical protein B878_19505	NA	NA	NA	76	84	118	31	2	0	72	74	78	71	22	12	NA		hypothetical protein	- none -	B878_19505
gi|444238564|gb|ELU50163.1|	5-methyltetrahydropteroyltriglutamate--homocysteine methyltransferase	NA	-0.987012914	-2.55618213	52	59	120	90	75	59	53	55	87	76	38	18	metE	K00549	5-methyltetrahydropteroyltriglutamate--homocysteine methyltransferase (EC 2.1.1.14)	Methionine Biosynthesis	B878_19510
gi|444238565|gb|ELU50164.1|	hypothetical protein B878_19515	NA	NA	NA	1	1	2	1	0	2	0	0	4	5	2	5	NA		Isochorismatase (EC 3.3.2.1)	- none -	B878_19515
gi|444238571|gb|ELU50170.1|	hypothetical protein B878_19545	NA	NA	NA	0	0	0	0	0	0	1	0	0	0	0	0	VP1985		Serine/threonine protein kinase	- none -	B878_19545
gi|444238573|gb|ELU50172.1|	response regulator	-0.898582788	-0.919975903	-1.328627303	13	18	30	13	10	9	6	5	18	12	5	8	NA		Putaive two-component response regulator	- none -	B878_19555
gi|444238581|gb|ELU50179.1|	hypothetical protein B878_19405, partial	NA	NA	NA	0	0	0	1	0	0	0	0	0	0	0	0	NA		FIG01203160: hypothetical protein	- none -	B878_19405
gi|444238587|gb|ELU50185.1|	transcriptional regulator	NA	NA	NA	1	0	0	0	0	0	0	0	0	0	0	0	NA		Transcriptional regulator	- none -	B878_19435
gi|444238591|gb|ELU50189.1|	peptidase M14, carboxypeptidase A	0.644892843	NA	NA	73	90	185	161	102	111	103	102	189	209	143	135	NA		Membrane-bound lytic murein transglycosylase B (EC 3.2.1.-)	CBSS-243277.1.peg.4359; <br>Murein Hydrolases; <br>Peptidoglycan Biosynthesis	B878_19455
gi|444238603|gb|ELU50200.1|	hypothetical protein B878_19305	NA	NA	NA	0	7	0	0	0	0	6	5	0	0	0	0	NA		Putative threonine efflux protein	- none -	B878_19305
gi|444238604|gb|ELU50201.1|	thermostable carboxypeptidase 1	NA	NA	NA	20	31	31	29	6	10	13	15	38	37	0	0	NA	K01299	Thermostable carboxypeptidase 1 (EC 3.4.17.19)	- none -	B878_19310
gi|444238608|gb|ELU50205.1|	lipid A biosynthesis lauroyl acyltransferase	NA	NA	NA	1	0	3	2	0	0	0	2	0	0	0	0	lpxL	K02517	Lipid A biosynthesis lauroyl acyltransferase (EC 2.3.1.-)	- none -	B878_19330
gi|444238616|gb|ELU50213.1|	homoserine O-succinyltransferase	NA	NA	NA	0	0	0	1	1	2	0	0	0	0	0	0	metAS	K00651	Homoserine O-succinyltransferase (EC 2.3.1.46)	Methionine Biosynthesis	B878_19370
gi|444238634|gb|ELU50230.1|	hypothetical protein B878_19215	NA	NA	NA	0	0	2	2	0	1	0	1	2	2	2	4	NA		hypothetical protein	- none -	B878_19215
gi|444238641|gb|ELU50237.1|	group-specific protein	NA	NA	NA	0	2	1	0	0	0	0	3	0	0	1	1	NA		hypothetical protein	- none -	B878_19250
gi|444238652|gb|ELU50247.1|	transketolase	NA	-0.281874996	-0.905696909	343	385	513	479	183	212	350	396	602	570	190	212	tkt	K00615	Transketolase (EC 2.2.1.1)	Pentose phosphate pathway	B878_19045
gi|444238653|gb|ELU50248.1|	S-adenosylmethionine synthetase	NA	NA	NA	226	236	293	233	148	164	236	230	393	419	174	141	metK	K00789	S-adenosylmethionine synthetase (EC 2.5.1.6)	Methionine Biosynthesis; <br>Methionine Degradation	B878_19050
gi|444238654|gb|ELU50249.1|	hypothetical protein B878_19055	NA	NA	NA	0	0	3	6	0	1	0	0	1	0	0	0	NA		Putative cytochrome c oxidase, subunit I	- none -	B878_19055
gi|444238657|gb|ELU50252.1|	16S ribosomal RNA methyltransferase RsmE	NA	NA	NA	2	3	2	4	3	3	0	1	4	4	0	0	rsmE	K09761	Ribosomal RNA small subunit methyltransferase E (EC 2.1.1.-)	Heat shock dnaK gene cluster extended	B878_19070
gi|444238658|gb|ELU50253.1|	glutathione synthetase	0.646246213	NA	0.760460216	22	33	63	58	22	21	38	30	55	69	31	31	gshB	K01920	Glutathione synthetase (EC 6.3.2.3)	CBSS-320372.3.peg.6046; <br>Glutathione: Biosynthesis and gamma-glutamyl cycle; <br>Heat shock dnaK gene cluster extended	B878_19075
gi|444238662|gb|ELU50257.1|	hypothetical protein B878_19095	NA	NA	NA	0	1	1	2	0	0	0	0	0	0	0	0	pilT	K02669	Twitching motility protein PilT	Heat shock dnaK gene cluster extended; <br>Type IV pilus	B878_19095
gi|444238663|gb|ELU50258.1|	hypothetical protein B878_19100	NA	NA	NA	0	0	0	0	0	0	0	0	0	0	1	4	yggS	K06997	Hypothetical protein YggS, proline synthase co-transcribed bacterial homolog PROSC	A Hypothetical Protein Related to Proline Metabolism; <br>CBSS-630.2.peg.3360	B878_19100
gi|444238665|gb|ELU50260.1|	hypothetical protein B878_19110	NA	NA	NA	0	0	0	0	0	1	0	1	0	0	0	0	yggT	K02221	COG0762, cell division protein YlmG/Ycf19 (putative), YggT family	CBSS-630.2.peg.3360; <br>Phosphate metabolism	B878_19110
gi|444238667|gb|ELU50262.1|	hypothetical protein B878_19120	NA	NA	NA	0	0	0	0	1	0	0	0	0	0	0	0	PP5099		FIG003551: hypothetical protein	- none -	B878_19120
gi|444238668|gb|ELU50263.1|	dITP/XTP pyrophosphatase	NA	NA	NA	0	1	9	2	2	2	5	4	6	5	2	2	rdgB	K02428	Nucleoside 5-triphosphatase RdgB (dHAPTP, dITP, XTP-specific) (EC 3.6.1.15)	Heat shock dnaK gene cluster extended; <br>Housecleaning nucleoside triphosphate pyrophosphatases	B878_19125
gi|444238669|gb|ELU50264.1|	HemN family oxidoreductase	NA	NA	NA	0	0	0	0	0	1	0	0	0	0	0	0	yggW		Radical SAM family enzyme, similar to coproporphyrinogen III oxidase, oxygen-independent, clustered with nucleoside-triphosphatase RdgB	CBSS-630.2.peg.3360; <br>Heat shock dnaK gene cluster extended	B878_19130
gi|444238672|gb|ELU50267.1|	tRNA (guanine-N(7)-)-methyltransferase	NA	NA	NA	0	0	2	0	1	1	0	0	2	2	0	0	trmB	K03439	tRNA (guanine46-N7-)-methyltransferase (EC 2.1.1.33)	- none -	B878_19145
gi|444238673|gb|ELU50268.1|	A/G-specific adenine glycosylase	NA	NA	NA	0	0	0	1	0	0	0	0	1	0	0	0	mutY	K03575	A/G-specific adenine glycosylase (EC 3.2.2.-)	DNA repair, bacterial	B878_19150
gi|444238674|gb|ELU50269.1|	oxidative damage protection protein	NA	NA	NA	6	8	6	9	2	2	8	7	17	14	1	3	yggX		Fe(2+)-trafficking and iron-sulfur cluster repair protein YggX	Heat shock dnaK gene cluster extended	B878_19155
gi|444238681|gb|ELU50275.1|	hypothetical protein B878_18945	NA	NA	NA	0	0	0	0	0	0	0	0	0	2	0	0	NA		hypothetical protein	- none -	B878_18945
gi|444238682|gb|ELU50276.1|	hypothetical protein B878_18950	NA	NA	NA	92	107	309	221	150	140	148	175	300	308	220	224	NA		hypothetical protein	- none -	B878_18950
gi|444238684|gb|ELU50278.1|	guanosine 5'-monophosphate oxidoreductase	NA	NA	NA	0	1	0	0	0	0	0	0	0	0	0	0	guaC	K00364	GMP reductase (EC 1.7.1.7)	- none -	B878_18960
gi|444238685|gb|ELU50279.1|	sugar kinase	NA	NA	NA	0	0	5	2	2	5	0	0	1	0	1	2	nnrD	K17758,ko:K17759	NAD(P)H-hydrate epimerase (EC 5.1.99.6) / ADP-dependent (S)-NAD(P)H-hydrate dehydratase (EC 4.2.1.136)	YjeE; <br>YjeE	B878_18965
gi|444238688|gb|ELU50282.1|	oxidoreductase	0.55333041	-0.477950748	NA	19	35	82	49	51	38	45	57	76	75	44	42	ydhF		Oxidoreductase, aldo/keto reductase family	- none -	B878_18980
gi|444238693|gb|ELU50287.1|	GTP cyclohydrolase I	NA	NA	NA	2	4	5	0	1	1	0	4	11	16	2	2	folE	K01495	GTP cyclohydrolase I (EC 3.5.4.16) type 1	Folate Biosynthesis; <br>Molybdenum cofactor biosynthesis; <br>Zinc regulated enzymes	B878_19005
gi|444238694|gb|ELU50288.1|	molybdopterin biosynthesis protein MoeA	NA	NA	NA	1	4	9	3	5	1	0	4	13	8	5	2	moeA	K03750	Molybdopterin biosynthesis protein MoeA	Molybdenum cofactor biosynthesis	B878_19010
gi|444238703|gb|ELU50296.1|	peptidase	NA	0.571676867	NA	6	11	29	28	3	13	13	10	49	54	19	12	NA	K03592	TldE/PmbA protein, part of proposed TldE/TldD proteolytic complex (PMID 12029038)	- none -	B878_18785
gi|444238704|gb|ELU50297.1|	peptidase	NA	0.428818653	1.415696038	36	32	48	38	9	17	37	38	73	78	27	29	NA	K03568	TldD protein, part of TldE/TldD proteolytic complex	CBSS-316057.3.peg.563; <br>CBSS-354.1.peg.2917; <br>Putative TldE-TldD proteolytic complex	B878_18790
gi|444238705|gb|ELU50298.1|	bifunctional hydroxy-methylpyrimidine kinase/ hydroxy-phosphomethylpyrimidine kinase	NA	NA	NA	0	0	0	0	0	0	0	0	0	0	1	0	thiD	K00941	Hydroxymethylpyrimidine phosphate kinase ThiD (EC 2.7.4.7)	Thiamin biosynthesis	B878_18795
gi|444238707|gb|ELU50300.1|	nitrate/sulfonate/bicarbonate transport system periplasmic protein	0.572960791	0.772765677	1.626623669	16	21	35	28	9	15	27	28	61	59	49	37	NA	K15598	Hydroxymethylpyrimidine ABC transporter, substrate-binding component	Thiamin biosynthesis	B878_18815
gi|444238708|gb|ELU50301.1|	transcriptional regulator	NA	NA	NA	0	0	0	0	0	0	0	0	0	0	1	1	NA	K03707	Thiaminase II (EC 3.5.99.2) involved in salvage of thiamin pyrimidine moiety	Thiamin biosynthesis	B878_18820
gi|444238709|gb|ELU50302.1|	hydroxyethylthiazole kinase	NA	NA	NA	0	0	0	0	0	1	1	1	1	0	3	0	thiM	K00878	Hydroxyethylthiazole kinase (EC 2.7.1.50)	Thiamin biosynthesis	B878_18825
gi|444238713|gb|ELU50306.1|	hypothetical protein B878_18865	NA	NA	NA	4	11	14	6	3	3	7	5	22	24	7	3	NA		oxidoreductase, short-chain dehydrogenase/reductase family	- none -	B878_18865
gi|444238715|gb|ELU50308.1|	hypothetical protein B878_18875	NA	NA	NA	1	2	1	0	0	0	0	0	0	0	1	0	NA		NA	NA
gi|444238722|gb|ELU50315.1|	hypothetical protein B878_18910	NA	NA	NA	3	0	0	0	0	0	0	0	0	0	0	1	NA	K06075	Transcriptional regulator, MarR family	- none -	B878_18910
gi|444238724|gb|ELU50317.1|	transcriptional regulator	NA	NA	NA	0	1	0	1	0	0	0	0	0	0	0	0	NA		GntR family transcriptional regulator VVA0237 @ Transcriptional regulator, GntR family domain	- none -	B878_18920
gi|444238728|gb|ELU50320.1|	hypothetical protein B878_18680	NA	NA	NA	0	0	1	0	0	0	0	0	0	0	0	0	NA		FIG01203988: hypothetical protein	- none -	B878_18680
gi|444238732|gb|ELU50324.1|	L-serine dehydratase 1	NA	NA	NA	1	0	0	0	0	0	0	0	0	0	0	0	sdaA	K01752	L-serine dehydratase, beta subunit (EC 4.3.1.17) / L-serine dehydratase, alpha subunit (EC 4.3.1.17)	Glycine and Serine Utilization; <br>Pyruvate Alanine Serine Interconversions	B878_18700
gi|444238736|gb|ELU50328.1|	signal transduction histidine kinase	NA	NA	NA	0	0	0	0	0	1	0	0	0	0	0	0	NA		Probable sensor/response regulator hybrid	- none -	B878_18720
gi|444238738|gb|ELU50330.1|	fumarate hydratase	NA	NA	0.862780441	71	113	140	155	14	19	74	82	175	161	39	41	fumA	K01676	Fumarate hydratase class I, aerobic (EC 4.2.1.2)	Serine-glyoxylate cycle; <br>TCA Cycle	B878_18730
gi|444238744|gb|ELU50336.1|	hypothetical protein B878_18760	NA	NA	NA	0	1	7	4	1	0	2	4	2	1	0	0	NA	K07023	Predicted hydrolase	- none -	B878_18760
gi|444238745|gb|ELU50337.1|	hypothetical protein B878_18765	NA	NA	NA	3	1	6	3	0	0	0	0	5	2	0	0	VV12273		FIG01200791: hypothetical protein	- none -	B878_18765
gi|444238751|gb|ELU50342.1|	hypothetical protein B878_18580	NA	NA	NA	3	3	1	1	1	1	3	1	4	2	1	1	NA	K03310	Sodium/glycine symporter GlyP	- none -	B878_18580
gi|444238752|gb|ELU50343.1|	hypothetical protein B878_18585	NA	NA	NA	0	0	0	0	0	0	0	0	0	1	0	0	NA		FIG01199787: hypothetical protein	- none -	B878_18585
gi|444238754|gb|ELU50345.1|	hypothetical protein B878_18595	NA	NA	NA	0	0	0	1	0	0	0	0	0	0	0	0	NA		FIG01202308: hypothetical protein	- none -	B878_18595
gi|444238757|gb|ELU50348.1|	cysteinyl-tRNA synthetase	NA	NA	NA	0	0	0	0	0	0	0	0	0	0	1	0	NA	K01883	Cysteinyl-tRNA synthetase (EC 6.1.1.16)	Zinc regulated enzymes	B878_18610
gi|444238761|gb|ELU50352.1|	choline/carnitine/betaine transporter	NA	NA	NA	0	1	0	0	0	0	0	0	0	0	0	0	NA	K03451	High-affinity choline uptake protein BetT	Choline and Betaine Uptake and Betaine Biosynthesis	B878_18630
gi|444238769|gb|ELU50359.1|	ATP-dependent DNA helicase pcrA	NA	NA	NA	0	1	1	3	0	0	1	4	3	0	0	1	NA		ATP-dependent DNA helicase pcrA (EC 3.6.1.-)	DNA repair, bacterial UvrD and related helicases	B878_18458
gi|444238770|gb|ELU50360.1|	putative exonuclease	NA	NA	NA	0	2	6	3	1	0	0	1	1	2	0	0	NA		hypothetical protein	- none -	B878_18463
gi|444238773|gb|ELU50363.1|	large ATP-binding protein	NA	NA	NA	0	2	0	0	0	0	0	0	0	0	0	0	NA		hypothetical protein	- none -	B878_18478
gi|444238781|gb|ELU50371.1|	hypothetical protein B878_18518	NA	NA	NA	0	1	0	0	0	0	0	2	3	4	4	9	VP1064	K10716	Putative potassium channel protein	- none -	B878_18518
gi|444238782|gb|ELU50372.1|	quinolinate synthetase	NA	NA	NA	5	1	1	1	0	0	4	8	5	1	0	0	nadA	K03517	Quinolinate synthetase (EC 2.5.1.72)	Mycobacterium virulence operon possibly involved in quinolinate biosynthesis; <br>NAD and NADP cofactor biosynthesis global	B878_18523
gi|444238783|gb|ELU50373.1|	TPR repeat containing exported protein	NA	NA	NA	0	0	3	0	2	1	0	0	2	3	26	18	cpoB		TPR repeat containing exported protein; Putative periplasmic protein contains a protein prenylyltransferase domain	Ton and Tol transport systems	B878_18528
gi|444238785|gb|ELU50375.1|	translocation protein TolB	NA	NA	NA	46	52	81	51	61	33	50	63	92	100	84	67	tolB	K03641	tolB protein precursor, periplasmic protein involved in the tonb-independent uptake of group A colicins	Ton and Tol transport systems	B878_18538
gi|444238791|gb|ELU50380.1|	adenylate kinase, partial	NA	NA	NA	211	256	315	319	154	163	250	247	362	360	155	173	adk	K00939	NA	NA
gi|444238792|gb|ELU50381.1|	heat shock protein 90	NA	NA	-1.034948241	78	82	108	110	38	59	88	94	118	98	27	26	htpG	K04079	Chaperone protein HtpG	Protein chaperones	B878_18333
gi|444238799|gb|ELU50388.1|	hypothetical protein B878_18368	NA	NA	NA	0	0	0	0	0	0	0	1	1	0	0	0	yfcH	K07071	Cell division inhibitor	Persister Cells	B878_18368
gi|444238801|gb|ELU50390.1|	hypothetical protein B878_18378	1.862308402	NA	NA	4	4	36	16	26	22	9	8	32	39	43	45	ybbN	K05838	COG3118: Thioredoxin domain-containing protein EC-YbbN	- none -	B878_18378
gi|444238805|gb|ELU50394.1|	hypothetical protein B878_18398	NA	NA	NA	0	0	2	0	6	7	0	0	0	0	0	0	NA		FIG01200472: hypothetical protein	- none -	B878_18398
gi|444238807|gb|ELU50396.1|	NAD-dependent DNA ligase LigA	NA	NA	NA	2	3	10	0	0	1	0	2	9	7	0	0	ligA	K01972	DNA ligase (EC 6.5.1.2)	DNA Repair Base Excision	B878_18408
gi|444238810|gb|ELU50399.1|	cysteine synthase A	0.711246599	NA	NA	730	790	1237	1012	611	575	1162	1079	1250	1297	752	771	cysK	K01738	Cysteine synthase (EC 2.5.1.47)	Cysteine Biosynthesis; <br>Methionine Biosynthesis	B878_18423
gi|444238811|gb|ELU50400.1|	phosphocarrier protein HPr	1.043863705	NA	1.157822913	82	110	67	89	40	27	115	117	182	192	76	84	ptsH	K02784	Phosphotransferase system, phosphocarrier protein HPr	Mannitol Utilization	B878_18428
gi|444238812|gb|ELU50401.1|	phosphoenolpyruvate-protein phosphotransferase	NA	NA	-0.495842117	189	192	330	283	164	137	266	294	351	345	175	194	ptsI	K08483	Phosphoenolpyruvate-protein phosphotransferase of PTS system (EC 2.7.3.9)	Mannitol Utilization	B878_18433
gi|444238813|gb|ELU50402.1|	PTS system glucose-specific transporter subunit IIA	0.702836578	0.568382	0.750216502	355	389	542	539	295	274	512	514	702	711	431	437	crr	K02777	PTS system, glucose-specific IIA component (EC 2.7.1.199)	Trehalose Uptake and Utilization	B878_18438
gi|444238817|gb|ELU50405.1|	ABC transporter	NA	NA	NA	0	6	2	4	0	0	0	4	5	5	0	0	NA	K01990	Efflux ABC transporter, ATP-binding protein	- none -	B878_18213
gi|444238823|gb|ELU50411.1|	hypothetical protein B878_18243	NA	NA	NA	0	0	0	0	0	0	0	0	0	1	0	0	VVA1143	K03307	sodium-solute symporter, putative	- none -	B878_18243
gi|444238824|gb|ELU50412.1|	hypothetical protein B878_18248	NA	NA	NA	0	0	0	0	0	0	0	0	0	0	1	0	NA	K00874	2-dehydro-3-deoxygluconate kinase (EC 2.7.1.45)	D-gluconate and ketogluconates metabolism; <br>Entner-Doudoroff Pathway	B878_18248
gi|444238829|gb|ELU50417.1|	hypothetical protein B878_18273	NA	NA	NA	0	2	0	1	0	0	0	2	5	2	1	1	NA		Phenazine biosynthesis protein PhzF like	- none -	B878_18273
gi|444238848|gb|ELU50435.1|	hypothetical protein B878_18103	NA	0.49128006	0.748052276	159	190	146	173	55	60	178	171	170	176	75	87	cspV	K03704	Cold shock protein of CSP family	Cold shock, CspA family of proteins	B878_18103
gi|444238851|gb|ELU50438.1|	hypothetical protein B878_18118	NA	NA	NA	0	1	0	0	0	0	0	0	1	2	0	0	NA		Glutaredoxin	Glutaredoxins; <br>Glutathione: Redox cycle	B878_18118
gi|444238859|gb|ELU50446.1|	deoxycytidylate deaminase	NA	NA	NA	3	6	4	2	2	1	1	1	12	9	0	1	NA	K01493	dCMP deaminase (EC 3.5.4.12)	- none -	B878_18158
gi|444238861|gb|ELU50448.1|	hypothetical protein B878_18168	NA	NA	NA	0	0	2	0	1	0	0	0	0	0	0	3	NA		FIG01201798: hypothetical protein	- none -	B878_18168
gi|444238863|gb|ELU50450.1|	transcriptional dual regulator NarL	NA	NA	NA	0	0	11	2	2	7	0	0	2	3	0	1	narP	K07685	Nitrate/nitrite response regulator protein	Nitrate and nitrite ammonification	B878_18178
gi|444238867|gb|ELU50454.1|	nitrate reductase catalytic subunit, partial	NA	NA	NA	3	1	9	7	2	3	6	10	9	3	11	17	napA	K02567	NA	NA
gi|444238869|gb|ELU50455.1|	hypothetical protein B878_17926	NA	NA	NA	0	0	0	0	0	0	0	0	0	0	0	4	NA		FIG01200462: hypothetical protein	- none -	B878_17926
gi|444238873|gb|ELU50459.1|	hypothetical protein B878_17946	NA	NA	NA	5	5	3	2	0	0	0	1	6	9	0	2	copG		CopG protein	Copper homeostasis	B878_17946
gi|444238877|gb|ELU50463.1|	glutamyl-tRNA ligase	NA	NA	-1.165347232	48	61	69	64	30	38	64	69	76	89	45	41	gltX	K01885	tRNA glutamyl-Q(34)-Glu synthetase (EC 6.1.1.17)	tRNA aminoacylation, Glu and Gln	B878_17966
gi|444238879|gb|ELU50465.1|	hypothetical protein B878_17976	NA	NA	NA	1	0	0	0	0	0	0	1	0	1	0	0	NA	K03286	Outer membrane protein A precursor	Osmoregulation	B878_17976
gi|444238888|gb|ELU50474.1|	hypothetical protein B878_18021	NA	NA	NA	6	10	16	12	1	2	5	12	16	17	0	2	cheV	K03415	Chemotaxis protein CheV (EC 2.7.3.-)	Bacterial Chemotaxis; <br>Flagellar motility	B878_18021
gi|444238889|gb|ELU50475.1|	chemotaxis protein CheR	NA	NA	NA	0	5	3	4	0	0	0	0	6	4	0	0	cheR	K00575	Chemotaxis protein methyltransferase CheR (EC 2.1.1.80)	Bacterial Chemotaxis	B878_18026
gi|444238891|gb|ELU50477.1|	flagellar basal body rod protein FlgB	NA	NA	NA	0	1	0	0	0	0	1	0	0	0	0	0	flgB	K02387	Flagellar basal-body rod protein FlgB	Flagellum; <br>Flagellum in Campylobacter	B878_18036
gi|444238893|gb|ELU50479.1|	flagellar basal body rod modification protein	NA	NA	NA	1	1	0	0	0	0	0	0	0	0	0	0	flgD	K02389	Flagellar basal-body rod modification protein FlgD	Flagellar motility; <br>Flagellum	B878_18046
gi|444238902|gb|ELU50487.1|	porin PapC	NA	NA	NA	0	0	0	1	0	0	0	0	0	0	0	0	NA		FIG01203211: hypothetical protein	- none -	B878_17846
gi|444238905|gb|ELU50490.1|	integrase	NA	NA	NA	3	0	0	0	0	0	0	0	0	0	0	0	NA		FIG01203911: hypothetical protein	- none -	B878_17861
gi|444238920|gb|ELU50504.1|	nitrogen regulation protein NtrX	NA	NA	NA	0	0	1	0	0	0	0	0	0	0	0	0	NA	K10126	Putative two-component response regulator	- none -	B878_17701
gi|444238931|gb|ELU50515.1|	hypothetical protein B878_17766	NA	NA	NA	0	2	2	3	0	1	3	5	7	12	3	5	NA	K15580	Oligopeptide ABC transporter, periplasmic oligopeptide-binding protein OppA (TC 3.A.1.5.1)	ABC transporter oligopeptide (TC 3.A.1.5.1)	B878_17766
gi|444238934|gb|ELU50518.1|	transcriptional regulator	NA	NA	NA	3	0	0	0	0	0	0	0	0	0	0	0	NA		Transcriptional regulator	- none -	B878_17781
gi|444238935|gb|ELU50519.1|	acetyltransferase	NA	NA	NA	2	2	0	0	0	1	2	3	2	2	0	1	NA	K00638	Acetyltransferase	- none -	B878_17786
gi|444238936|gb|ELU50520.1|	hypothetical protein B878_17791	NA	NA	NA	0	2	0	1	0	0	0	0	1	0	1	0	NA	K09749	Predicted polymerase, ortholog to Borrelia burgdorferi BB0267	- none -	B878_17791
gi|444238938|gb|ELU50522.1|	hypothetical protein B878_17801	NA	0.820760457	NA	7	19	18	25	4	9	6	6	41	45	2	4	VVA1695	K03497	Chromosome (plasmid) partitioning protein ParB	Bacterial Cytoskeleton; <br>Cell Division Subsystem including YidCD	B878_17801
gi|444238945|gb|ELU50528.1|	ABC-type transporter ATPase componen	NA	NA	NA	0	1	0	0	0	0	0	0	0	0	0	0	NA	K02031	Peptide ABC transporter, ATP-binding protein	- none -	B878_17586
gi|444238948|gb|ELU50531.1|	hypothetical protein B878_17601	NA	NA	NA	7	8	26	22	17	10	19	17	27	32	14	17	VVA0007	K02030	ABC-type amino acid transport/signal transduction system	- none -	B878_17601
gi|444238951|gb|ELU50534.1|	hypothetical protein B878_17616	NA	NA	-0.7721619	10	6	10	21	7	8	13	12	6	10	7	3	yeeN		FIG007491: hypothetical protein YeeN	Riboflavin, FMN and FAD metabolism Extended; <br>RuvABC plus a hypothetical	B878_17616
gi|444238961|gb|ELU50544.1|	response regulator of the LytR/AlgR family protein	NA	NA	NA	0	0	5	1	1	2	0	0	1	1	0	0	NA		Response regulator	- none -	B878_17666
gi|444238970|gb|ELU50552.1|	PTS system N,N'-diacetylchitobiose-specific transporter subunit IIA	NA	NA	NA	2	3	4	2	2	5	0	0	5	9	3	2	celC	K02759	PTS system, cellobiose-specific IIA component (EC 2.7.1.69)	Beta-Glucoside Metabolism	B878_17469
gi|444238974|gb|ELU50556.1|	hypothetical protein B878_17489	NA	NA	NA	0	0	0	1	0	0	0	0	0	0	1	1	NA		putative short-chain dehydrogenase	- none -	B878_17489
gi|444238976|gb|ELU50558.1|	lipopolysaccharide ABC transporter permease	NA	NA	NA	0	1	0	0	0	0	0	0	0	0	0	0	lptG	K11720	FIG000906: Predicted Permease	- none -	B878_17499
gi|444238978|gb|ELU50560.1|	multifunctional aminopeptidase A	-0.837907072	NA	NA	109	126	132	108	80	74	55	94	190	167	112	114	pepA	K01255	Cytosol aminopeptidase PepA (EC 3.4.11.1)	Dehydrogenase complexes; <br>EC 3.4.11.- Aminopeptidases	B878_17509
gi|444238980|gb|ELU50562.1|	valyl-tRNA ligase	NA	NA	NA	16	39	61	57	33	45	27	47	84	83	26	26	valS	K01873	Valyl-tRNA synthetase (EC 6.1.1.9)	- none -	B878_17519
gi|444238984|gb|ELU50566.1|	RNase E inhibitor protein	NA	NA	NA	4	8	2	5	0	0	8	22	6	12	2	6	rraB	K09893	Ribonuclease E inhibitor RraB	RNA processing and degradation, bacterial	B878_17539
gi|444238985|gb|ELU50567.1|	arginine deiminase	NA	NA	NA	7	7	11	11	20	6	26	21	26	33	33	45	arcA	K01478	Arginine deiminase (EC 3.5.3.6)	Arginine Deiminase Pathway; <br>Arginine and Ornithine Degradation	B878_17544
gi|444238986|gb|ELU50568.1|	ornithine carbamoyltransferase	NA	NA	NA	4	10	7	4	0	2	5	5	11	9	7	5	argF	K00611	Ornithine carbamoyltransferase (EC 2.1.3.3)	Arginine Biosynthesis extended; <br>Arginine Deiminase Pathway; <br>Arginine and Ornithine Degradation; <br>CBSS-320372.3.peg.6046	B878_17549
gi|444238987|gb|ELU50569.1|	aspartate carbamoyltransferase catalytic subunit	NA	NA	NA	1	6	5	3	2	1	0	0	6	9	0	2	pyrB	K00609	Aspartate carbamoyltransferase (EC 2.1.3.2)	CBSS-320372.3.peg.6046; <br>De Novo Pyrimidine Synthesis	B878_17554
gi|444238988|gb|ELU50570.1|	aspartate carbamoyltransferase regulatory subunit	-0.523118854	NA	NA	19	26	21	22	11	8	22	22	39	38	11	16	pyrI	K00610	Aspartate carbamoyltransferase regulatory chain (PyrI)	De Novo Pyrimidine Synthesis	B878_17559
gi|444238989|gb|ELU50571.1|	hypothetical protein B878_17564	NA	NA	NA	38	46	53	59	57	40	72	79	86	74	71	60	yjgF	K09022	2-iminobutanoate/2-iminopropanoate deaminase RidA/TdcF (EC 3.5.99.10)	- none -	B878_17564
gi|444238993|gb|ELU50574.1|	formyltetrahydrofolate deformylase	NA	NA	NA	3	6	7	4	0	2	7	2	10	10	4	2	purU	K01433	Formyltetrahydrofolate deformylase (EC 3.5.1.10)	One-carbon metabolism by tetrahydropterines	B878_17324
gi|444238997|gb|ELU50578.1|	arginyl-tRNA ligase	NA	NA	NA	15	55	48	37	5	17	20	49	100	101	7	11	argS	K01887	Arginyl-tRNA synthetase (EC 6.1.1.19)	tRNA aminoacylation, Arg	B878_17344
gi|444239002|gb|ELU50583.1|	hypothetical protein B878_17379	NA	NA	NA	2	3	0	3	0	0	2	2	3	4	0	0	NA	K19693	DNA-binding response regulator, AraC family	- none -	B878_17379
gi|444239003|gb|ELU50584.1|	hypothetical protein B878_17384	NA	NA	NA	0	0	0	0	0	0	0	0	0	0	2	5	znuA	K09815	Zinc ABC transporter, periplasmic-binding protein ZnuA	- none -	B878_17384
gi|444239006|gb|ELU50587.1|	succinyl-CoA synthetase subunit alpha	NA	NA	-0.690765032	166	183	249	236	105	111	163	174	304	295	126	133	sucD	K01902	Succinyl-CoA ligase [ADP-forming] alpha chain (EC 6.2.1.5)	Serine-glyoxylate cycle; <br>TCA Cycle	B878_17399
gi|444239007|gb|ELU50588.1|	succinyl-CoA synthetase subunit beta	NA	NA	-0.654753333	480	590	786	805	259	287	518	574	828	803	283	305	sucC	K01903	Succinyl-CoA ligase [ADP-forming] beta chain (EC 6.2.1.5)	Serine-glyoxylate cycle; <br>TCA Cycle	B878_17404
gi|444239008|gb|ELU50589.1|	dihydrolipoamide succinyltransferase	NA	NA	-0.841549171	370	339	453	478	192	210	375	425	532	524	248	290	sucB	K00658	Dihydrolipoamide succinyltransferase component (E2) of 2-oxoglutarate dehydrogenase complex (EC 2.3.1.61)	Dehydrogenase complexes; <br>TCA Cycle	B878_17409
gi|444239009|gb|ELU50590.1|	2-oxoglutarate dehydrogenase E1 component	NA	-0.487405518	-1.580185515	120	173	214	236	83	102	102	130	236	240	57	73	sucA	K00164	2-oxoglutarate dehydrogenase E1 component (EC 1.2.4.2)	Dehydrogenase complexes; <br>TCA Cycle	B878_17414
gi|444239010|gb|ELU50591.1|	succinate dehydrogenase iron-sulfur subunit	NA	NA	-0.64098644	121	122	149	142	54	63	120	112	150	142	44	45	sdhB	K00240	Succinate dehydrogenase (quinone), iron-sulfur subunit (EC 1.3.5.1)	Serine-glyoxylate cycle; <br>Succinate dehydrogenase; <br>TCA Cycle	B878_17419
gi|444239011|gb|ELU50592.1|	succinate dehydrogenase flavoprotein subunit	NA	NA	NA	222	249	305	317	157	168	305	265	321	319	165	155	sdhA	K00239	Succinate dehydrogenase flavoprotein subunit (EC 1.3.99.1)	Serine-glyoxylate cycle; <br>Succinate dehydrogenase; <br>TCA Cycle	B878_17424
gi|444239017|gb|ELU50597.1|	oxidoreductase	NA	NA	NA	0	0	9	1	2	3	4	0	2	1	6	4	tas		Putative oxidoreductase YeaE, aldo/keto reductase family	- none -	B878_17194
gi|444239020|gb|ELU50600.1|	hypothetical protein B878_17209	NA	NA	NA	0	1	2	3	0	0	0	0	0	2	0	0	NA	K20919	Transcriptional regulator VpsR	Vibrio Polysaccharide (VPS) Biosynthesis	B878_17209
gi|444239021|gb|ELU50601.1|	lysyl-tRNA ligase	NA	NA	-0.599367524	143	184	218	191	62	66	155	175	299	278	70	79	lysS	K04567	Lysyl-tRNA synthetase (class II) (EC 6.1.1.6)	- none -	B878_17214
gi|444239022|gb|ELU50602.1|	hypothetical protein B878_17219	NA	NA	NA	1	2	0	0	0	0	0	2	5	8	3	2	prfB	K02836	Peptide chain release factor 2; programmed frameshift-containing	Programmed frameshift; <br>Programmed frameshift; <br>Translation termination factors bacterial	B878_17219
gi|444239023|gb|ELU50603.1|	ssDNA exonuclease RecJ	NA	NA	NA	0	0	1	0	0	0	0	0	0	0	0	0	recJ	K07462	Single-stranded-DNA-specific exonuclease RecJ (EC 3.1.-.-)	DNA-replication; <br>DNA Repair Base Excision; <br>DNA repair, bacterial RecFOR pathway	B878_17224
gi|444239024|gb|ELU50604.1|	thiol:disulfide interchange protein DsbC	NA	0.539110525	0.581736632	50	42	66	67	37	30	48	40	66	76	64	47	dsbC	K03981	Thiol:disulfide interchange protein DsbC	Periplasmic disulfide interchange	B878_17229
gi|444239029|gb|ELU50609.1|	ATP-dependent RNA helicase SrmB	NA	NA	NA	2	3	10	9	2	1	0	0	10	9	0	0	srmB	K05590	ATP-dependent RNA helicase SrmB	ATP-dependent RNA helicases, bacterial	B878_17254
gi|444239031|gb|ELU50611.1|	hypothetical protein B878_17264	NA	NA	-2.042803763	22	25	44	40	24	22	16	17	38	29	4	5	yaaA	K09861	UPF0246 protein YaaA	- none -	B878_17264
gi|444239036|gb|ELU50616.1|	autonomous glycyl radical cofactor GrcA	NA	NA	NA	25	29	42	49	0	0	0	1	22	22	0	0	grcA	K06866	Autonomous glycyl radical cofactor GrcA	Butanol Biosynthesis; <br>Fermentations: Mixed acid	B878_17289
gi|444239038|gb|ELU50618.1|	threonine synthase	NA	NA	NA	194	265	407	346	103	137	261	264	464	424	144	155	thrC	K01733	Threonine synthase (EC 4.2.3.1)	Threonine and Homoserine Biosynthesis	B878_17299
gi|444239039|gb|ELU50619.1|	homoserine kinase	NA	NA	NA	8	11	18	25	11	9	4	3	18	19	13	10	thrB	K00872	Homoserine kinase (EC 2.7.1.39)	CBSS-269482.1.peg.1294; <br>Methionine Biosynthesis; <br>Threonine and Homoserine Biosynthesis	B878_17304
gi|444239047|gb|ELU50626.1|	recombination associated protein	NA	NA	-1.003334001	9	10	20	15	5	4	7	6	18	20	3	4	rdgC	K03554	DNA recombination-dependent growth factor C	DNA repair, bacterial	B878_17075
gi|444239048|gb|ELU50627.1|	response regulator	-2.060404	-2.687455378	-3.474916726	20	30	99	92	14	22	11	7	3	1	0	2	phoB	K07657	Phosphate regulon transcriptional regulatory protein PhoB (SphR)	High affinity phosphate transporter and control of PHO regulon; <br>Phosphate metabolism	B878_17080
gi|444239051|gb|ELU50630.1|	polyphosphate kinase	NA	NA	NA	0	0	0	2	0	0	0	0	2	0	0	0	ppk	K00937	Polyphosphate kinase (EC 2.7.4.1)	High affinity phosphate transporter and control of PHO regulon; <br>Phosphate metabolism	B878_17105
gi|444239055|gb|ELU50634.1|	transcriptional regulator PhoU	NA	NA	NA	0	0	0	0	0	0	0	4	0	1	0	0	phoU	K02039	Phosphate transport system regulatory protein PhoU	High affinity phosphate transporter and control of PHO regulon; <br>Phosphate metabolism	B878_17125
gi|444239056|gb|ELU50635.1|	hypothetical protein B878_17130	NA	NA	NA	0	0	0	0	0	0	1	0	1	1	0	0	NA	K22468	Polyphosphate kinase 2 (EC 2.7.4.1)	- none -	B878_17130
gi|444239058|gb|ELU50637.1|	hypothetical protein B878_17140	NA	NA	0.37304732	920	991	1313	1454	635	671	1013	1029	1656	1620	849	908	NA	K03386	Alkyl hydroperoxide reductase subunit C-like protein	Oxidative stress; <br>Thioredoxin-disulfide reductase	B878_17140
gi|444239060|gb|ELU50639.1|	malate synthase	NA	NA	NA	0	0	1	0	0	0	0	0	0	0	0	0	aceB	K01638	Malate synthase (EC 2.3.3.9)	Glyoxylate bypass	B878_17150
gi|444239061|gb|ELU50640.1|	isocitrate lyase	NA	-1.557375324	-1.129161399	7	11	81	112	11	33	18	17	20	27	7	14	aceA	K01637	Isocitrate lyase (EC 4.1.3.1)	Glyoxylate bypass; <br>Serine-glyoxylate cycle	B878_17155
gi|444239064|gb|ELU50643.1|	S-adenosylmethionine:tRNA ribosyltransferase-isomerase	NA	NA	NA	0	0	2	0	0	0	4	4	4	1	0	1	queA	K07568	tRNA preQ1(34) S-adenosylmethionine ribosyltransferase-isomerase (EC 2.4.99.17)	- none -	B878_17170
gi|444239069|gb|ELU50647.1|	hypothetical protein B878_16915	NA	NA	NA	0	0	0	0	0	0	0	0	1	0	0	0	pilC	K02653	Type IV fimbrial assembly protein PilC	Type IV pilus	B878_16915
gi|444239071|gb|ELU50649.1|	dephospho-CoA kinase	NA	NA	NA	0	0	0	0	1	0	0	0	0	2	0	0	coaE	K00859	Dephospho-CoA kinase (EC 2.7.1.24)	Coenzyme A Biosynthesis	B878_16925
gi|444239074|gb|ELU50652.1|	50S ribosomal protein L19	NA	0.761644236	0.89014581	196	207	255	277	113	125	210	209	322	313	158	157	rplS	K02884	LSU ribosomal protein L19p	Ribosome LSU bacterial	B878_16940
gi|444239075|gb|ELU50653.1|	tRNA (guanine-N(1)-)-methyltransferase	NA	NA	NA	0	0	0	0	0	0	0	0	0	1	0	0	trmD	K00554	tRNA (Guanine37-N1) -methyltransferase (EC 2.1.1.31)	Ribosome biogenesis bacterial; <br>tRNA modification Archaea	B878_16945
gi|444239076|gb|ELU50654.1|	16S rRNA-processing protein RimM	1.14965892	NA	NA	1	8	5	0	2	2	2	7	10	13	11	10	rimM	K02860	16S rRNA processing protein RimM	Ribosome biogenesis bacterial	B878_16950
gi|444239077|gb|ELU50655.1|	30S ribosomal protein S16	NA	1.423279014	1.114608088	63	57	84	67	30	32	63	58	120	122	34	35	rpsP	K02959	SSU ribosomal protein S16p	Ribosome SSU bacterial	B878_16955
gi|444239078|gb|ELU50656.1|	signal recognition particle protein	NA	NA	NA	2	2	0	1	0	0	0	4	3	5	0	3	ffh	K03106	Signal recognition particle protein Ffh	Universal GTPases	B878_16960
gi|444239080|gb|ELU50658.1|	Hemolysins-related protein	NA	NA	NA	0	0	0	0	0	1	0	2	0	0	2	0	yfjD		Hemolysins and related proteins containing CBS domains	- none -	B878_16970
gi|444239081|gb|ELU50659.1|	S-ribosylhomocysteinase	NA	0.837303639	1.92306007	25	26	38	39	22	23	36	46	46	47	36	43	luxS	K07173	S-ribosylhomocysteine lyase (EC 4.4.1.21) / Autoinducer-2 production protein LuxS	Autoinducer 2 (AI-2) transport and processing (lsrACDBFGE operon); <br>Methionine Biosynthesis; <br>Methionine Degradation	B878_16975
gi|444239083|gb|ELU50661.1|	glutamate--cysteine ligase	NA	NA	NA	13	17	21	20	2	10	14	18	25	19	9	7	gshA	K01919	Glutamate--cysteine ligase (EC 6.3.2.2)	Glutathione: Biosynthesis and gamma-glutamyl cycle	B878_16985
gi|444239086|gb|ELU50664.1|	quinone oxidoreductase	NA	NA	NA	4	4	38	33	15	9	3	7	17	23	3	3	NA	K00344	NADPH:quinone reductase	- none -	B878_17000
gi|444239088|gb|ELU50666.1|	oxaloacetate decarboxylase	NA	NA	NA	18	18	22	20	0	0	13	9	29	23	0	3	oadA	K01571	Oxaloacetate decarboxylase alpha chain (EC 4.1.1.3)	Na+ translocating decarboxylases and related biotin-dependent enzymes; <br>Pyruvate metabolism I: anaplerotic reactions, PEP	B878_17010
gi|444239089|gb|ELU50667.1|	oxaloacetate decarboxylase subunit gamma	NA	NA	NA	0	0	0	1	0	0	0	0	0	0	0	0	NA		NA	NA
gi|444239090|gb|ELU50668.1|	hypothetical protein B878_17020	NA	NA	NA	0	0	5	2	5	5	0	0	0	0	11	33	NA	K20918	DNA-binding HTH domain-containing protein	- none -	B878_17020
gi|444239097|gb|ELU50674.1|	PrkA family serine protein kinase, partial	NA	-0.716717959	-2.29392705	73	111	174	184	56	60	56	59	208	202	23	35	prkA	K07180	NA	NA
gi|444239102|gb|ELU50679.1|	pyruvate-formate lyase	-0.75069218	-1.623047256	-1.994906918	84	103	226	181	91	100	75	92	128	124	59	73	pflB	K00656	Pyruvate formate-lyase (EC 2.3.1.54)	Butanol Biosynthesis; <br>Fermentations: Mixed acid	B878_16805
gi|444239106|gb|ELU50683.1|	hypothetical protein B878_16825	0.81441011	NA	0.938258166	210	233	403	368	241	209	291	307	430	417	346	312	aotJ	K10022	Lysine-arginine-ornithine-binding periplasmic protein precursor (TC 3.A.1.3.1)	Arginine and Ornithine Degradation	B878_16825
gi|444239109|gb|ELU50686.1|	exonuclease III	NA	NA	NA	3	0	6	1	2	0	1	1	9	3	0	2	xthA	K01142	Exodeoxyribonuclease III (EC 3.1.11.2)	DNA repair, bacterial	B878_16840
gi|444239110|gb|ELU50687.1|	hypothetical protein B878_16845	NA	NA	NA	0	0	0	0	0	0	0	0	0	0	1	2	C0585		FIG01200298: hypothetical protein	- none -	B878_16845
gi|444239115|gb|ELU50692.1|	hypothetical protein B878_16870	NA	NA	1.893641364	0	7	3	4	1	1	11	13	11	11	14	11	NA	K09909	FIG01199548: hypothetical protein	- none -	B878_16870
gi|444239117|gb|ELU50694.1|	isocitrate dehydrogenase	NA	0.350095548	NA	621	666	878	832	255	298	633	650	1028	1022	349	383	icd	K00031	Isocitrate dehydrogenase [NADP] (EC 1.1.1.42); Monomeric isocitrate dehydrogenase [NADP] (EC 1.1.1.42)	TCA Cycle	B878_16880
gi|444239118|gb|ELU50695.1|	hypothetical protein B878_16885	NA	NA	NA	2	6	0	0	0	0	12	9	5	3	0	0	cspD	K03704	Cold shock protein CspD	Cold shock, CspA family of proteins	B878_16885
gi|444239121|gb|ELU50698.1|	ATP-dependent Clp protease ATP-binding subunit	NA	NA	NA	16	29	59	57	2	3	12	25	62	58	3	0	clpA	K03694	ATP-dependent Clp protease ATP-binding subunit ClpA	Proteolysis in bacteria, ATP-dependent	B878_16900
gi|444239125|gb|ELU50701.1|	DNA polymerase III subunit epsilon	NA	NA	NA	0	0	0	0	1	0	0	0	0	0	0	0	dnaQ	K02342	DNA polymerase III epsilon subunit (EC 2.7.7.7)	CBSS-228410.1.peg.134; <br>CBSS-342610.3.peg.1536; <br>DNA-replication	B878_16610
gi|444239130|gb|ELU50706.1|	acyl-CoA dehydrogenase	NA	NA	NA	0	0	1	0	0	0	0	0	0	0	1	0	fadE	K06445	Acyl-coenzyme A dehydrogenase FadE	Isoleucine degradation	B878_16635
gi|444239131|gb|ELU50707.1|	phosphoheptose isomerase	NA	NA	-0.617929239	16	22	51	57	32	39	14	12	34	23	21	19	gmhA	K03271	Phosphoheptose isomerase 1 (EC 5.3.1.-)	Capsular heptose biosynthesis; <br>LOS core oligosaccharide biosynthesis	B878_16640
gi|444239133|gb|ELU50709.1|	phosphoribosylglycinamide formyltransferase	NA	NA	NA	3	3	6	1	0	0	14	15	8	14	3	3	purN	K11175	Phosphoribosylglycinamide formyltransferase (EC 2.1.2.2)	De Novo Purine Biosynthesis	B878_16650
gi|444239134|gb|ELU50710.1|	phosphoribosylaminoimidazole synthetase	NA	NA	NA	141	154	196	170	71	71	121	140	201	232	73	87	purM	K01933	Phosphoribosylformylglycinamidine cyclo-ligase (EC 6.3.3.1)	De Novo Purine Biosynthesis	B878_16655
gi|444239135|gb|ELU50711.1|	uracil phosphoribosyltransferase	NA	NA	NA	70	77	85	85	47	56	76	90	140	172	95	86	upp	K00761	Uracil phosphoribosyltransferase (EC 2.4.2.9)	De Novo Pyrimidine Synthesis; <br>pyrimidine conversions	B878_16660
gi|444239137|gb|ELU50713.1|	hypothetical protein B878_16670	NA	NA	NA	6	5	11	1	8	2	8	7	18	23	22	18	VV2512	K09938	FIG01200261: hypothetical protein	- none -	B878_16670
gi|444239140|gb|ELU50716.1|	arsenate reductase	NA	NA	-0.65243819	8	7	9	8	2	2	11	8	13	12	1	3	arsC	K00537	Arsenate reductase (EC 1.20.4.1)	Anaerobic respiratory reductases; <br>Arsenic resistance	B878_16685
gi|444239144|gb|ELU50720.1|	thioredoxin-dependent thiol peroxidase	NA	NA	NA	0	1	0	6	4	0	0	0	3	1	7	3	bcp	K03564	Thiol peroxidase, Bcp-type (EC 1.11.1.15)	CBSS-316057.3.peg.3521; <br>Thioredoxin-disulfide reductase	B878_16705
gi|444239146|gb|ELU50722.1|	dihydrodipicolinate synthase	NA	NA	0.78559597	89	84	113	123	40	31	114	108	162	173	66	84	dapA	K01714	4-hydroxy-tetrahydrodipicolinate synthase (EC 4.3.3.7)	Lysine Biosynthesis DAP Pathway	B878_16715
gi|444239150|gb|ELU50726.1|	succinyl-diaminopimelate desuccinylase	0.326389763	0.272598817	NA	36	36	44	31	14	14	26	40	61	50	17	16	dapE	K01439	N-succinyl-L,L-diaminopimelate desuccinylase (EC 3.5.1.18)	A Glutathione-dependent Thiol Reductase Associated with a Step in Lysine Biosynthesis; <br>Arginine Biosynthesis extended; <br>Lysine Biosynthesis DAP Pathway	B878_16735
gi|444239156|gb|ELU50732.1|	hypothetical protein B878_16765	NA	NA	NA	10	9	27	27	3	14	17	6	10	7	17	12	NA	K07223	Predicted dye-decolorizing peroxidase (DyP), YfeX-like subgroup	- none -	B878_16765
gi|444239157|gb|ELU50733.1|	flagellin	NA	NA	NA	1	7	0	3	0	0	1	7	4	0	0	0	flaE	K02406	Flagellin protein FlaF	Flagellum	B878_16770
gi|444239161|gb|ELU50736.1|	hypothetical protein B878_16465	NA	NA	NA	0	2	1	0	0	2	0	0	1	2	0	0	NA		FIG01199803: hypothetical protein	- none -	B878_16465
gi|444239162|gb|ELU50737.1|	hypothetical protein B878_16470	NA	NA	NA	0	2	0	1	0	0	0	0	0	0	0	0	vcaM	K18893	ABC transporter, ATP-binding protein	- none -	B878_16470
gi|444239166|gb|ELU50741.1|	DNA and RNA helicase	NA	NA	NA	0	0	0	1	0	0	0	0	0	0	0	0	NA		ATP-dependent RNA helicase VCA0990	ATP-dependent RNA helicases, bacterial	B878_16490
gi|444239187|gb|ELU50762.1|	lactoylglutathione lyase	NA	NA	NA	0	0	0	0	0	0	0	0	1	5	3	9	NA		Glyoxalase family protein	- none -	B878_16595
gi|444239189|gb|ELU50763.1|	hypothetical protein B878_16320, partial	NA	NA	NA	0	0	1	1	0	0	0	0	0	1	0	0	NA		FIG01200668: hypothetical protein	- none -	B878_16320
gi|444239191|gb|ELU50765.1|	hypothetical protein B878_16330	NA	NA	NA	0	4	0	0	0	0	0	2	0	0	0	0	NA	K20959	GGDEF family protein	- none -	B878_16330
gi|444239192|gb|ELU50766.1|	hypothetical protein B878_16335	NA	NA	NA	9	5	7	5	4	4	5	10	9	6	6	12	VV12320		FIG01200730: hypothetical protein	- none -	B878_16335
gi|444239193|gb|ELU50767.1|	molecular chaperone	NA	NA	NA	0	2	4	8	0	1	0	2	2	6	0	2	NA		Sulfate permease	Cysteine Biosynthesis	B878_16340
gi|444239194|gb|ELU50768.1|	hypothetical protein B878_16345	NA	NA	NA	0	0	0	0	0	0	0	1	0	0	0	0	NA		Chaperone protein DnaK	Heat shock dnaK gene cluster extended; <br>Protein chaperones	B878_16345
gi|444239195|gb|ELU50769.1|	hypothetical protein B878_16350	NA	NA	NA	0	0	5	5	1	3	0	0	0	0	0	0	NA		FIG01201814: hypothetical protein	- none -	B878_16350
gi|444239200|gb|ELU50774.1|	hypothetical protein B878_16375	NA	NA	NA	0	1	0	0	1	0	0	0	0	0	0	0	NA		Fimbrial protein pilin	- none -	B878_16375
gi|444239216|gb|ELU50790.1|	hypothetical protein B878_16455, partial	NA	NA	-5.663231155	1	2	1	2	0	1	3	0	1	2	1	0	NA		HD-domain protein	- none -	B878_16455
gi|444239220|gb|ELU50793.1|	transcription antitermination protein NusG	NA	0.525860991	0.932634892	58	85	114	98	47	50	103	110	151	153	92	100	nusG	K02601	Transcription antitermination protein NusG	Transcription factors bacterial	B878_16195
gi|444239221|gb|ELU50794.1|	50S ribosomal protein L11	NA	1.132175874	1.341632478	297	305	252	241	104	116	355	342	463	448	210	207	rplK	K02867	LSU ribosomal protein L11p (L12e)	Ribosome LSU bacterial	B878_16200
gi|444239222|gb|ELU50795.1|	50S ribosomal protein L1	NA	1.536049018	1.280089467	534	637	573	605	178	205	610	644	1203	1155	270	292	rplA	K02863	LSU ribosomal protein L1p (L10Ae)	Ribosome LSU bacterial	B878_16205
gi|444239223|gb|ELU50796.1|	50S ribosomal protein L10	1.229084622	1.954472023	2.87887534	58	48	23	29	3	7	67	75	113	107	50	56	rplJ	K02864	LSU ribosomal protein L10p (P0)	Ribosome LSU bacterial	B878_16210
gi|444239225|gb|ELU50798.1|	50S ribosomal protein L7/L12	NA	1.137956012	2.77732654	937	839	1046	1106	368	316	1110	1209	1367	1296	688	663	rplL	K02935	LSU ribosomal protein L7p/L12p (P1/P2)	Ribosome LSU bacterial	B878_16220
gi|444239226|gb|ELU50799.1|	DNA-directed RNA polymerase subunit beta	NA	NA	-0.846790351	718	964	1305	1209	497	541	528	849	1481	1247	472	532	rpoB	K03043	DNA-directed RNA polymerase beta subunit (EC 2.7.7.6)	Mycobacterium virulence operon involved in DNA transcription; <br>RNA polymerase bacterial	B878_16225
gi|444239227|gb|ELU50800.1|	DNA-directed RNA polymerase subunit beta'	NA	NA	-0.694403905	357	534	746	716	246	243	266	471	892	722	234	296	rpoC	K03046	DNA-directed RNA polymerase beta&#39; subunit (EC 2.7.7.6)	Mycobacterium virulence operon involved in DNA transcription; <br>RNA polymerase bacterial	B878_16230
gi|444239228|gb|ELU50801.1|	anti-RNA polymerase sigma 70 factor	NA	NA	0.830572621	88	94	130	94	44	44	105	101	141	145	78	82	rsd	K07740	Regulator of sigma D	- none -	B878_16235
gi|444239229|gb|ELU50802.1|	uroporphyrinogen decarboxylase	NA	NA	NA	2	4	7	0	0	0	0	0	4	4	0	0	hemE	K01599	Uroporphyrinogen III decarboxylase (EC 4.1.1.37)	- none -	B878_16250
gi|444239230|gb|ELU50803.1|	uracil-DNA glycosylase	NA	NA	NA	0	0	0	0	0	0	1	1	0	0	0	0	NA		Hypothetical protein VC0266 (sugar utilization related?)	VC0266	B878_16255
gi|444239231|gb|ELU50804.1|	phosphoglycerate dehydrogenase	NA	NA	NA	0	0	0	2	0	0	0	0	0	0	0	0	NA		D-3-phosphoglycerate dehydrogenase (EC 1.1.1.95)	Glycine and Serine Utilization; <br>Pyridoxin (Vitamin B6) Biosynthesis; <br>Serine Biosynthesis	B878_16260
gi|444239232|gb|ELU50805.1|	hypothetical protein B878_16265	NA	NA	NA	0	2	2	1	0	0	0	1	2	2	0	0	NA	K09891	FIG01200173: hypothetical protein	- none -	B878_16265
gi|444239234|gb|ELU50807.1|	DNA-binding protein	NA	NA	-1.036374608	132	162	200	276	140	142	121	131	285	276	93	106	hupA	K05787	DNA-binding protein HU-alpha	DNA structural proteins, bacterial	B878_16275
gi|444239236|gb|ELU50809.1|	phosphoribosylamine--glycine ligase	NA	NA	NA	87	114	97	74	7	7	112	108	83	101	3	19	purD	K01945	Phosphoribosylamine--glycine ligase (EC 6.3.4.13)	De Novo Purine Biosynthesis; <br>EC 6.3.4.- Ligases that form carbon-nitrogen bonds	B878_16285
gi|444239237|gb|ELU50810.1|	bifunctional phosphoribosylaminoimidazolecarboxamide formyltransferase/IMP cyclohydrolase	NA	NA	NA	89	119	130	65	15	18	97	112	135	145	37	40	purH	K00602	IMP cyclohydrolase (EC 3.5.4.10) / Phosphoribosylaminoimidazolecarboxamide formyltransferase (EC 2.1.2.3)	De Novo Purine Biosynthesis; <br>De Novo Purine Biosynthesis	B878_16290
gi|444239240|gb|ELU50813.1|	DNA-binding transcriptional activator CadC	NA	NA	NA	6	7	8	1	0	4	3	14	9	4	6	1	cadC	K03765	Transcriptional activator of cad operon	- none -	B878_16305
gi|444239242|gb|ELU50815.1|	lysine decarboxylase CadA	NA	NA	NA	0	0	0	0	0	0	0	0	0	1	0	0	cadA	K01582	lysine decarboxylase( EC:4.1.1.18 )	- none -	B878_16315
gi|444239245|gb|ELU50817.1|	ribonuclease G	NA	NA	NA	0	1	3	4	1	3	0	1	0	3	0	0	rng	K08301	Cytoplasmic axial filament protein CafA and Ribonuclease G (EC 3.1.4.-)	Bacterial Cell Division; <br>CBSS-354.1.peg.2917; <br>RNA processing and degradation, bacterial	B878_16055
gi|444239249|gb|ELU50821.1|	rod shape-determining protein MreB	NA	NA	-1.149983649	22	34	41	41	18	29	21	20	50	45	16	17	mreB	K03569	Rod shape-determining protein MreB	Bacterial Cell Division; <br>Bacterial Cytoskeleton	B878_16075
gi|444239250|gb|ELU50822.1|	hypothetical protein B878_16080	-0.624272533	NA	NA	11	9	19	18	5	6	9	10	15	18	2	4	NA	K12287	MSHA biogenesis protein MshQ	Mannose-sensitive hemagglutinin type 4 pilus	B878_16080
gi|444239256|gb|ELU50828.1|	MSHA pilin protein MshA	NA	-0.499436014	1.181409974	58	50	28	30	18	12	63	57	27	27	25	22	NA	K10924	MSHA pilin protein MshA	Mannose-sensitive hemagglutinin type 4 pilus	B878_16110
gi|444239261|gb|ELU50833.1|	MSHA biogenesis protein MshM	NA	NA	NA	0	1	0	0	0	0	0	0	0	0	0	0	mshM	K12283	MSHA biogenesis protein MshM	Mannose-sensitive hemagglutinin type 4 pilus	B878_16135
gi|444239267|gb|ELU50839.1|	ssDNA-binding protein	NA	0.738550219	0.821547551	33	34	41	40	13	28	51	53	77	84	44	38	ssb	K03111	Single-stranded DNA-binding protein	DNA repair, bacterial; <br>DNA repair, bacterial RecFOR pathway	B878_16165
gi|444239268|gb|ELU50840.1|	hypothetical protein B878_16170	NA	NA	NA	1	6	0	0	1	0	0	3	0	2	0	0	NA	K04333	Transcriptional regulator, LuxR family	- none -	B878_16170
gi|444239269|gb|ELU50841.1|	UTP-glucose-1-phosphate uridylyltransferase	NA	NA	0.960639931	46	45	85	73	59	47	51	52	54	62	57	51	galU	K00963	UTP---glucose-1-phosphate uridylyltransferase (EC 2.7.7.9)	Streptococcal Hyaluronic Acid Capsule	B878_16175
gi|444239272|gb|ELU50843.1|	hypothetical protein B878_15910	NA	NA	NA	0	1	0	0	0	0	0	0	0	0	0	0	NA	K06987	Predicted deacylase	- none -	B878_15910
gi|444239275|gb|ELU50846.1|	phosphoribosylformylglycinamidine synthase	-0.66772621	NA	-0.822712606	115	170	196	171	30	33	97	118	209	176	30	33	purL	K01952	Phosphoribosylformylglycinamidine synthase, synthetase subunit (EC 6.3.5.3) / Phosphoribosylformylglycinamidine synthase, glutamine amidotransferase subunit (EC 6.3.5.3)	De Novo Purine Biosynthesis; <br>De Novo Purine Biosynthesis	B878_15925
gi|444239279|gb|ELU50850.1|	hypothetical protein B878_15945	NA	NA	NA	0	0	0	0	0	0	2	0	0	0	1	0	abgT		Aminobenzoyl-glutamate transport protein	- none -	B878_15945
gi|444239285|gb|ELU50856.1|	chaperone protein DnaJ	NA	NA	-1.170714469	12	7	14	11	3	7	0	3	21	15	4	1	dnaJ	K03686	Chaperone protein DnaJ	Heat shock dnaK gene cluster extended; <br>Protein chaperones	B878_15975
gi|444239286|gb|ELU50857.1|	molecular chaperone DnaK	0.431215088	0.395545038	NA	485	495	627	552	247	224	667	703	843	914	412	483	dnaK	K04043	Chaperone protein DnaK	Heat shock dnaK gene cluster extended; <br>Protein chaperones	B878_15980
gi|444239288|gb|ELU50859.1|	heat shock protein GrpE	NA	NA	0.461358669	25	27	35	33	18	14	14	18	47	63	20	27	grpE	K03687	Heat shock protein GrpE	Heat shock dnaK gene cluster extended; <br>Protein chaperones	B878_15990
gi|444239289|gb|ELU50860.1|	inorganic polyphosphate/ATP-NAD kinase	NA	NA	NA	0	2	3	0	1	4	0	0	2	2	0	3	nadK	K00858	NAD kinase (EC 2.7.1.23)	NAD and NADP cofactor biosynthesis global	B878_15995
gi|444239290|gb|ELU50861.1|	recombination and repair protein	NA	NA	NA	1	1	0	2	0	0	0	1	3	1	0	0	recN	K03631	DNA repair protein RecN	DNA-replication; <br>DNA repair, bacterial	B878_16000
gi|444239293|gb|ELU50864.1|	hypothetical protein B878_16015	NA	NA	NA	0	0	0	1	0	0	0	0	0	0	0	0	yfjF	K09801	UPF0125 protein yfjF	- none -	B878_16015
gi|444239302|gb|ELU50872.1|	ATP phosphoribosyltransferase	NA	NA	0.631282377	20	22	26	36	5	14	28	31	45	40	27	22	hisG	K00765	ATP phosphoribosyltransferase (EC 2.4.2.17)	Histidine Biosynthesis; <br>Histidine Biosynthesis in plants	B878_15755
gi|444239303|gb|ELU50873.1|	bifunctional histidinal dehydrogenase/ histidinol dehydrogenase	NA	-0.858843846	-0.894222737	24	27	50	55	22	24	24	19	24	28	16	19	hisD	K00013	Histidinol dehydrogenase (EC 1.1.1.23)	Histidine Biosynthesis; <br>Histidine Biosynthesis in plants	B878_15760
gi|444239304|gb|ELU50874.1|	histidinol-phosphate aminotransferase	NA	NA	NA	9	15	29	32	7	9	10	12	11	10	5	2	hisC	K00817	Histidinol-phosphate aminotransferase (EC 2.6.1.9)	Histidine Biosynthesis; <br>Histidine Biosynthesis in plants	B878_15765
gi|444239305|gb|ELU50875.1|	imidazole glycerol-phosphate dehydratase/histidinol phosphatase	NA	NA	NA	93	90	134	100	36	38	72	97	166	145	67	35	hisB	K01089	Histidinol-phosphatase (EC 3.1.3.15) / Imidazoleglycerol-phosphate dehydratase (EC 4.2.1.19)	Histidine Biosynthesis; <br>Histidine Biosynthesis; <br>Histidine Biosynthesis in plants; <br>Histidine Biosynthesis in plants	B878_15770
gi|444239306|gb|ELU50876.1|	imidazole glycerol phosphate synthase subunit HisH	NA	NA	NA	5	6	16	15	6	13	3	6	21	10	25	15	hisH	K02501	Imidazole glycerol phosphate synthase amidotransferase subunit (EC 2.4.2.-)	Histidine Biosynthesis; <br>Histidine Biosynthesis in plants	B878_15775
gi|444239307|gb|ELU50877.1|	1-(5-phosphoribosyl)-5-[(5-phosphoribosylamino)methylideneamino] imidazole-4-carboxamide isomerase	NA	NA	1.147341311	75	82	130	125	38	42	95	85	152	145	81	65	hisA	K01814	Phosphoribosylformimino-5-aminoimidazole carboxamide ribotide isomerase (EC 5.3.1.16)	Histidine Biosynthesis; <br>Histidine Biosynthesis in plants	B878_15780
gi|444239308|gb|ELU50878.1|	imidazole glycerol phosphate synthase subunit HisF	NA	NA	NA	43	50	78	78	37	42	50	51	92	91	59	54	hisF	K02500	Imidazole glycerol phosphate synthase cyclase subunit (EC 4.1.3.-)	Histidine Biosynthesis; <br>Histidine Biosynthesis in plants	B878_15785
gi|444239309|gb|ELU50879.1|	bifunctional phosphoribosyl-AMP cyclohydrolase/phosphoribosyl-ATP pyrophosphatase protein	NA	NA	NA	31	31	80	74	32	33	38	33	101	94	59	59	hisI	K11755	Phosphoribosyl-AMP cyclohydrolase (EC 3.5.4.19) / Phosphoribosyl-ATP pyrophosphatase (EC 3.6.1.31)	Histidine Biosynthesis; <br>Histidine Biosynthesis; <br>Histidine Biosynthesis in plants; <br>Histidine Biosynthesis in plants; <br>Zinc regulated enzymes	B878_15790
gi|444239313|gb|ELU50883.1|	hypothetical protein B878_15810	NA	NA	NA	14	20	30	24	3	3	26	37	27	35	24	39	ppiB	K03768	Peptidyl-prolyl cis-trans isomerase PpiB (EC 5.2.1.8)	- none -	B878_15810
gi|444239314|gb|ELU50884.1|	cysteinyl-tRNA ligase	NA	NA	NA	52	57	143	107	49	54	57	67	137	130	38	52	cysS	K01883	Cysteinyl-tRNA synthetase (EC 6.1.1.16)	Zinc regulated enzymes	B878_15815
gi|444239315|gb|ELU50885.1|	thymidine kinase	NA	-0.570142739	NA	11	14	29	25	0	2	1	2	18	11	0	1	tdk	K00857	Thymidine kinase (EC 2.7.1.21)	Folate Biosynthesis; <br>pyrimidine conversions	B878_15820
gi|444239317|gb|ELU50887.1|	hypothetical protein B878_15830	NA	NA	NA	0	0	3	5	2	2	0	0	0	0	0	0	NA		Nucleoside-diphosphate-sugar epimerase	- none -	B878_15830
gi|444239318|gb|ELU50888.1|	hypothetical protein B878_15835	NA	NA	NA	15	20	30	34	24	18	15	13	34	39	4	9	NA		DNA-binding protein inhibitor Id-2-related protein	- none -	B878_15835
gi|444239324|gb|ELU50894.1|	trimethylamine N-oxide reductase I catalytic subunit	NA	NA	NA	1	10	19	15	13	9	5	5	14	13	11	14	torA	K07811	Trimethylamine-N-oxide reductase (EC 1.6.6.9)	- none -	B878_15865
gi|444239325|gb|ELU50895.1|	alpha-galactosidase	NA	NA	NA	0	3	5	7	0	0	0	1	0	1	0	0	galA	K07407	Alpha-galactosidase	- none -	B878_15870
gi|444239330|gb|ELU50900.1|	manganese-dependent inorganic pyrophosphatase	NA	NA	NA	0	0	1	4	1	1	0	2	2	1	0	2	ppaC	K15986	Manganese-dependent inorganic pyrophosphatase (EC 3.6.1.1)	Phosphate metabolism	B878_15895
gi|444239331|gb|ELU50901.1|	hypothetical protein B878_15900	NA	NA	NA	0	0	2	2	1	0	0	0	0	0	0	0	VV1382		FIG01200523: hypothetical protein	- none -	B878_15900
gi|444239335|gb|ELU50904.1|	uroporphyrin-III C-methyltransferase	NA	NA	NA	45	45	59	55	29	29	40	41	51	76	27	44	hemX	K02496	Uroporphyrinogen-III methyltransferase (EC 2.1.1.107)	Coenzyme B12 biosynthesis	B878_15580
gi|444239337|gb|ELU50906.1|	porphobilinogen deaminase	NA	NA	NA	41	49	70	42	33	35	59	64	67	68	49	47	hemC	K01749	Porphobilinogen deaminase (EC 2.5.1.61)	- none -	B878_15590
gi|444239339|gb|ELU50908.1|	frataxin-like protein	NA	NA	NA	0	0	0	1	0	0	0	0	0	0	0	0	cyaY	K06202	Frataxin homolog CyaY, facilitates iron supply for heme A synthesis or Fe-S cluster assembly	Biogenesis of cytochrome c oxidases	B878_15600
gi|444239341|gb|ELU50910.1|	diaminopimelate decarboxylase	0.349181988	NA	NA	54	65	98	71	25	32	77	98	129	117	43	34	lysA	K01586	Diaminopimelate decarboxylase (EC 4.1.1.20)	CBSS-323850.3.peg.3269; <br>Lysine Biosynthesis DAP Pathway	B878_15610
gi|444239342|gb|ELU50911.1|	diaminopimelate epimerase	NA	NA	NA	0	0	0	0	0	0	0	0	0	2	0	1	dapF	K01778	Diaminopimelate epimerase (EC 5.1.1.7)	CBSS-323850.3.peg.3269; <br>CBSS-84588.1.peg.1247; <br>Lysine Biosynthesis DAP Pathway	B878_15615
gi|444239346|gb|ELU50915.1|	sensory transduction protein kinase	NA	NA	NA	0	1	0	0	0	0	0	0	0	0	0	1	NA	K20964	Sensory box/GGDEF family protein	- none -	B878_15635
gi|444239350|gb|ELU50919.1|	hydrolase	NA	NA	NA	7	0	5	3	1	2	5	2	6	6	0	2	yigL		FIG01289452: hypothetical protein	- none -	B878_15655
gi|444239357|gb|ELU50926.1|	nitric oxide reductase cytochrome b subunit	NA	NA	NA	5	4	0	3	1	0	2	4	4	1	0	1	NA		Permease of the major facilitator superfamily	- none -	B878_15690
gi|444239365|gb|ELU50934.1|	antibiotic transporter	NA	NA	NA	0	0	0	0	0	0	0	0	0	1	0	0	NA	K05595	MarC family integral membrane protein	- none -	B878_15730
gi|444239374|gb|ELU50942.1|	hypothetical protein B878_15435	NA	NA	NA	1	2	0	1	0	0	0	2	2	4	0	0	NA		FIG01201553: hypothetical protein	- none -	B878_15435
gi|444239383|gb|ELU50951.1|	hypothetical protein B878_15490	NA	NA	2.005329004	109	127	176	145	24	28	153	140	237	249	156	148	NA	K13893	Oligopeptide ABC transporter, periplasmic oligopeptide-binding protein OppA (TC 3.A.1.5.1)	ABC transporter oligopeptide (TC 3.A.1.5.1)	B878_15490
gi|444239384|gb|ELU50952.1|	orotidine 5'-phosphate decarboxylase	NA	NA	NA	2	1	2	4	0	0	2	2	1	1	0	0	pyrF	K01591	Orotidine 5&#39;-phosphate decarboxylase (EC 4.1.1.23)	De Novo Pyrimidine Synthesis	B878_15495
gi|444239387|gb|ELU50955.1|	integration host factor subunit beta	NA	NA	NA	0	0	2	1	3	1	4	1	3	9	7	9	himD	K05788	Integration host factor beta subunit	DNA structural proteins, bacterial	B878_15510
gi|444239388|gb|ELU50956.1|	30S ribosomal protein S1	NA	0.508473598	0.654263008	1474	1390	1398	1342	399	378	1365	1378	1920	1924	676	820	rpsA	K02945	SSU ribosomal protein S1p	Cell division-ribosomal stress proteins cluster; <br>Ribosome SSU bacterial	B878_15515
gi|444239389|gb|ELU50957.1|	cytidylate kinase	NA	NA	-0.644126758	39	50	57	61	47	67	55	63	82	83	38	37	cmk	K00945	Cytidylate kinase (EC 2.7.4.25)	pyrimidine conversions	B878_15520
gi|444239391|gb|ELU50959.1|	oxoacyl-(acyl carrier protein) reductase	NA	NA	NA	4	4	3	3	0	2	0	0	10	10	5	0	yciK		Putative oxidoreductase	- none -	B878_15530
gi|444239401|gb|ELU50968.1|	ABC-type dipeptide transporter periplasmic component	0.434814072	NA	1.114256223	757	922	1154	910	551	517	942	955	1321	1375	902	810	dppA	K02035	Dipeptide-binding ABC transporter, periplasmic substrate-binding component (TC 3.A.1.5.2)	ABC transporter dipeptide (TC 3.A.1.5.2); <br>Bacterial Chemotaxis	B878_15260
gi|444239403|gb|ELU50970.1|	ABC transporter permease	NA	NA	NA	1	1	0	0	0	0	0	0	3	0	0	1	dppC	K02034	Dipeptide transport system permease protein DppC (TC 3.A.1.5.2)	ABC transporter dipeptide (TC 3.A.1.5.2)	B878_15270
gi|444239410|gb|ELU50977.1|	serine/threonine protein kinase	NA	NA	NA	2	0	5	0	0	1	1	0	0	1	0	0	NA	K08884,ko:K12132	Serine/threonine protein kinase	- none -	B878_15305
gi|444239413|gb|ELU50980.1|	keto-hydroxyglutarate-aldolase/keto-deoxy-phosphogluconate aldolase	NA	NA	NA	0	0	1	0	1	0	0	0	2	4	2	2	eda	K01625	4-hydroxy-2-oxoglutarate aldolase (EC 4.1.3.16) @ 2-dehydro-3-deoxyphosphogluconate aldolase (EC 4.1.2.14)	Entner-Doudoroff Pathway	B878_15320
gi|444239414|gb|ELU50981.1|	glutathione reductase	NA	NA	1.209968102	48	61	101	70	32	29	72	70	100	107	45	35	gor	K00383	Glutathione reductase (EC 1.8.1.7)	Glutathione: Redox cycle	B878_15325
gi|444239417|gb|ELU50984.1|	oligopeptidase A	NA	NA	-1.362924511	153	203	345	281	105	107	166	144	302	308	48	58	prlC	K01414	Oligopeptidase A (EC 3.4.24.70)	Protein degradation	B878_15340
gi|444239423|gb|ELU50990.1|	universal stress protein	NA	-0.612680994	NA	4	5	29	30	17	24	10	8	20	17	2	8	uspA	K06149	Universal stress protein A	- none -	B878_15370
gi|444239424|gb|ELU50991.1|	ferritin	NA	0.604140499	1.609027297	65	59	83	42	35	10	74	89	106	102	72	50	ftnA	K02217	Bacterial non-heme ferritin (EC 1.16.3.2)	- none -	B878_15375
gi|444239435|gb|ELU51001.1|	thioredoxin reductase	NA	NA	1.30302659	41	44	66	36	27	26	68	79	90	90	84	88	trxB	K00384	Thioredoxin reductase (EC 1.8.1.9)	Thioredoxin-disulfide reductase; <br>pyrimidine conversions	B878_15120
gi|444239437|gb|ELU51003.1|	hypothetical protein B878_15130	NA	NA	NA	0	0	0	1	0	0	0	0	6	1	0	0	NA		FIG010427: hypothetical protein	- none -	B878_15130
gi|444239439|gb|ELU51005.1|	response regulator	NA	NA	NA	0	0	1	0	1	2	0	0	0	0	0	2	NA		GGDEF family protein	- none -	B878_15140
gi|444239440|gb|ELU51006.1|	hypothetical protein B878_15145	NA	NA	NA	1	0	0	1	0	0	0	0	0	2	0	0	NA	K14445	Di-and tricarboxylate transporter	- none -	B878_15145
gi|444239442|gb|ELU51008.1|	malate dehydrogenase	NA	NA	NA	21	37	74	60	30	34	39	48	70	69	39	49	maeA	K00027	Malate dehydrogenase (oxaloacetate-decarboxylating) (EC 1.1.1.38)	Pyruvate metabolism I: anaplerotic reactions, PEP	B878_15155
gi|444239443|gb|ELU51009.1|	hypothetical protein B878_15160	NA	NA	NA	2	2	0	1	0	0	2	1	1	0	0	2	NA		HrpA-like helicase	- none -	B878_15160
gi|444239446|gb|ELU51012.1|	hypothetical protein B878_15175	NA	NA	NA	0	0	0	0	0	1	0	0	0	0	0	0	NA	K01113	Phosphodiesterase/alkaline phosphatase D	- none -	B878_15175
gi|444239447|gb|ELU51013.1|	phosphoribosylaminoimidazole-succinocarboxamide synthase	NA	NA	-1.461455837	60	71	61	71	7	13	54	48	88	77	2	9	purC	K01923	Phosphoribosylaminoimidazole-succinocarboxamide synthase (EC 6.3.2.6)	CBSS-251221.1.peg.1863; <br>De Novo Purine Biosynthesis	B878_15180
gi|444239453|gb|ELU51019.1|	hypothetical protein B878_15210	NA	NA	NA	0	0	0	1	0	0	0	0	0	0	0	0	VV12383		FIG01199672: hypothetical protein	- none -	B878_15210
gi|444239454|gb|ELU51020.1|	hypothetical protein B878_15215	NA	NA	NA	1	2	10	10	4	2	0	0	3	5	0	0	SO2241		FIG01200393: hypothetical protein	- none -	B878_15215
gi|444239455|gb|ELU51021.1|	hypothetical protein B878_15220	NA	0.535521615	NA	3	8	4	6	1	0	0	1	8	8	1	1	ydiJ		Fe-S protein, homolog of lactate dehydrogenase SO1521	- none -	B878_15220
gi|444239457|gb|ELU51023.1|	hypothetical protein B878_15230	NA	NA	NA	9	15	3	1	0	0	2	6	2	4	0	0	SO4011		FIG01199954: hypothetical protein	- none -	B878_15230
gi|444239462|gb|ELU51027.1|	cytidine deaminase, partial	NA	NA	NA	0	0	0	0	2	0	0	0	0	0	0	0	cdd	K01489	Cytidine deaminase (EC 3.5.4.5)	Murein hydrolase regulation and cell death; <br>pyrimidine conversions	B878_14985
gi|444239464|gb|ELU51029.1|	phosphoribosylglycinamide formyltransferase 2	NA	NA	NA	0	1	4	1	0	0	2	2	7	7	0	1	purT	K08289	Phosphoribosylglycinamide formyltransferase 2 (EC 2.1.2.-)	De Novo Purine Biosynthesis	B878_14995
gi|444239467|gb|ELU51032.1|	integration host factor subunit alpha	NA	NA	NA	0	0	1	3	5	4	0	1	6	11	5	7	himA	K04764	Integration host factor alpha subunit	DNA structural proteins, bacterial	B878_15010
gi|444239483|gb|ELU51048.1|	phenylalanyl-tRNA ligase subunit beta	NA	NA	NA	168	202	243	203	75	76	147	199	368	321	109	122	pheT	K01890	Phenylalanyl-tRNA synthetase beta chain (EC 6.1.1.20)	tRNA aminoacylation, Phe	B878_15090
gi|444239484|gb|ELU51049.1|	phenylalanyl-tRNA ligase subunit alpha	NA	NA	NA	43	53	85	63	33	40	38	41	95	82	33	34	pheS	K01889	Phenylalanyl-tRNA synthetase alpha chain (EC 6.1.1.20)	tRNA aminoacylation, Phe	B878_15095
gi|444239489|gb|ELU51053.1|	ferrichrome ABC transporter ATP-binding protein	NA	NA	NA	0	2	0	0	0	0	0	2	0	0	1	0	fhuC	K02013	Ferric aerobactin ABC transporter, ATPase component	Siderophore Aerobactin	B878_14830
gi|444239495|gb|ELU51059.1|	hypothetical protein B878_14860	NA	NA	NA	0	0	3	3	5	6	1	2	6	8	4	7	NA		Transcriptional regulator, ArsR family	- none -	B878_14860
gi|444239514|gb|ELU51078.1|	hypothetical protein B878_14955	NA	NA	0.405553961	10	9	10	9	7	8	10	14	16	15	9	15	VPA0521		FIG01199964: hypothetical protein	- none -	B878_14955
gi|444239524|gb|ELU51087.1|	F0F1 ATP synthase subunit beta	NA	NA	NA	0	23	0	1	0	0	35	0	0	19	1	1	NA	K02112	ATP synthase beta chain (EC 3.6.3.14)	F0F1-type ATP synthase	B878_14720
gi|444239526|gb|ELU51089.1|	F0F1 ATP synthase subunit alpha	NA	NA	NA	0	59	0	0	0	0	0	0	0	0	0	0	NA	K02111	ATP synthase alpha chain (EC 3.6.3.14)	F0F1-type ATP synthase	B878_14730
gi|444239532|gb|ELU51095.1|	transcriptional regulatory protein CpxR	NA	NA	NA	1	0	0	0	0	0	0	0	0	0	0	0	NA	K19610	Copper-sensing two-component system response regulator CpxR	Orphan regulatory proteins	B878_14760
gi|444239534|gb|ELU51097.1|	hypothetical protein B878_14770	NA	NA	NA	0	0	0	1	0	0	0	0	0	0	0	0	NA	K16087	Enterobactin receptor VctA	- none -	B878_14770
gi|444239537|gb|ELU51100.1|	histidine kinase	NA	NA	NA	6	6	1	0	1	0	7	6	2	0	1	1	torS	K07647	Sensor protein torS (EC 2.7.3.-)	- none -	B878_14785
gi|444239541|gb|ELU51104.1|	hypothetical protein B878_14805	NA	NA	NA	0	1	0	0	0	0	0	0	0	0	0	0	yccS		Putative efflux (PET) family inner membrane protein YccS	- none -	B878_14805
gi|444239543|gb|ELU51106.1|	hypothetical protein B878_14815	NA	NA	NA	0	3	0	0	0	0	1	3	1	1	0	0	NA		FIG01201749: hypothetical protein	- none -	B878_14815
gi|444239544|gb|ELU51107.1|	hypothetical protein B878_14820, partial	NA	-0.950754859	NA	3	5	9	1	4	2	1	2	16	16	6	7	NA		RTX toxins and related Ca2+-binding proteins	- none -	B878_14820
gi|444239550|gb|ELU51112.1|	thymidylate synthase	NA	NA	NA	1	3	2	0	0	0	1	2	8	10	3	3	thyA	K00560	Thymidylate synthase (EC 2.1.1.45)	Folate Biosynthesis; <br>pyrimidine conversions	B878_14560
gi|444239557|gb|ELU51119.1|	isoleucyl-tRNA ligase	NA	NA	-0.715894034	83	152	244	194	77	75	70	101	245	211	73	76	ileS	K01870	Isoleucyl-tRNA synthetase (EC 6.1.1.5)	- none -	B878_14595
gi|444239560|gb|ELU51122.1|	4-hydroxy-3-methylbut-2-enyl diphosphate reductase	NA	NA	NA	0	3	2	2	0	0	1	4	5	4	0	0	ispH	K03527	4-hydroxy-3-methylbut-2-enyl diphosphate reductase (EC 1.17.1.2)	Isoprenoid Biosynthesis; <br>Nonmevalonate Branch of Isoprenoid Biosynthesis	B878_14610
gi|444239566|gb|ELU51128.1|	N-acetylmuramic acid-6-phosphate etherase	NA	NA	NA	1	0	0	0	0	0	0	0	0	0	0	0	murQ	K07106	N-acetylmuramic acid 6-phosphate etherase (EC 4.2.1.126)	Recycling of Peptidoglycan Amino Sugars; <br>UDP-N-acetylmuramate from Fructose-6-phosphate Biosynthesis	B878_14640
gi|444239569|gb|ELU51131.1|	phospho-2-dehydro-3-deoxyheptonate aldolase	NA	NA	NA	22	32	23	22	5	5	11	24	44	42	0	6	aroF	K01626	2-keto-3-deoxy-D-arabino-heptulosonate-7-phosphate synthase I alpha (EC 2.5.1.54)	Chorismate Synthesis; <br>Common Pathway For Synthesis of Aromatic Compounds (DAHP synthase to chorismate)	B878_14655
gi|444239570|gb|ELU51132.1|	bifunctional chorismate mutase/prephenate dehydrogenase	NA	NA	NA	0	0	2	0	0	0	0	0	0	0	0	0	tyrA	K14187	Chorismate mutase I (EC 5.4.99.5) / Cyclohexadienyl dehydrogenase (EC 1.3.1.12)(EC 1.3.1.43)	Chorismate Synthesis; <br>Chorismate Synthesis; <br>Phenylalanine and Tyrosine Branches from Chorismate; <br>Phenylalanine and Tyrosine Branches from Chorismate	B878_14660
gi|444239573|gb|ELU51135.1|	ABC transporter ATP-binding protein	NA	NA	-2.011829385	50	80	92	121	36	61	50	63	165	158	8	17	yjjK		ABC transporter, ATP-binding protein	- none -	B878_14675
gi|444239574|gb|ELU51136.1|	soluble lytic murein transglycosylase	NA	-0.736026461	NA	11	12	31	20	7	10	17	17	29	33	9	4	slt	K08309	Soluble lytic murein transglycosylase precursor (EC 3.2.1.-)	Murein Hydrolases	B878_14680
gi|444239576|gb|ELU51138.1|	inosine/xanthosine triphosphatase	NA	NA	NA	2	2	3	0	1	0	2	0	0	1	0	0	yjjX		Inosine/xanthosine triphosphatase (EC 3.6.1.-); Hypothetical cytoplasmic protein in cluster with NspS	Housecleaning nucleoside triphosphate pyrophosphatases	B878_14690
gi|444239578|gb|ELU51140.1|	ribosome-associated protein Y	NA	NA	NA	6	6	5	8	0	0	6	8	18	19	7	7	raiA	K05809	Ribosome hibernation protein YfiA	Ribosome activity modulation	B878_14700
gi|444239582|gb|ELU51143.1|	hypothetical protein B878_14345	NA	NA	NA	1	1	2	4	1	0	2	3	4	4	3	4	NA		Mll2374 protein	- none -	B878_14345
gi|444239586|gb|ELU51147.1|	hypothetical protein B878_14365	NA	NA	NA	3	0	0	0	0	0	0	0	0	0	0	0	NA		NA	NA
gi|444239591|gb|ELU51152.1|	hypothetical protein B878_14390	NA	NA	NA	0	0	0	0	0	0	0	0	0	0	1	0	NA		FIG01199759: hypothetical protein	- none -	B878_14390
gi|444239593|gb|ELU51154.1|	glutathione S-transferase	NA	NA	NA	0	0	0	0	0	0	0	0	0	0	0	1	NA		Glutathione S-transferase domain protein	CBSS-89187.3.peg.2957	B878_14400
gi|444239595|gb|ELU51156.1|	hypothetical protein B878_14410	NA	NA	NA	0	2	0	0	0	0	1	1	2	0	0	0	VPA0789		FIG01199890: hypothetical protein	- none -	B878_14410
gi|444239599|gb|ELU51160.1|	ADP-ribose pyrophosphatase MutT	NA	NA	NA	0	0	0	0	0	0	1	0	0	0	0	0	NA		Nudix hydrolase family protein	- none -	B878_14430
gi|444239610|gb|ELU51171.1|	acetyl-CoA carboxylase, carboxyl transferase subunit beta	NA	NA	NA	0	0	4	5	6	10	5	9	5	6	9	6	NA	K01963	Acetyl-coenzyme A carboxyl transferase beta chain (EC 6.4.1.2)	Colicin V and Bacteriocin Production Cluster; <br>EC 6.4.1.- Ligases that form carbon-carbon bonds; <br>Fatty Acid Biosynthesis FASII	B878_14485
gi|444239611|gb|ELU51172.1|	prephenate dehydratase	NA	NA	NA	1	0	0	1	0	0	0	0	0	0	0	0	NA	K04518	Prephenate dehydratase (EC 4.2.1.51)	Chorismate Synthesis; <br>Phenylalanine and Tyrosine Branches from Chorismate	B878_14490
gi|444239613|gb|ELU51174.1|	hypothetical protein B878_14500	NA	NA	NA	0	0	1	0	0	0	0	0	0	1	0	0	VVA0683		FIG01200547: hypothetical protein	- none -	B878_14500
gi|444239618|gb|ELU51179.1|	hypothetical protein B878_14525	NA	NA	NA	0	0	0	1	0	0	0	0	0	0	0	0	NA	K02015	Ferrichrome ABC transporter (permease) PvuC	Vibrioferrin synthesis	B878_14525
gi|444239626|gb|ELU51186.1|	hypothetical protein B878_14145	NA	NA	NA	0	0	0	0	0	0	2	2	0	0	0	0	NA		Lactoylglutathione lyase	- none -	B878_14145
gi|444239632|gb|ELU51192.1|	methylmalonyl CoA epimerase	NA	NA	NA	0	0	0	0	2	0	0	0	0	0	2	0	NA		Lactoylglutathione lyase	- none -	B878_14175
gi|444239634|gb|ELU51194.1|	hypothetical protein B878_14185	1.503204152	1.506136318	1.636527539	31	34	5	8	3	8	80	74	41	49	34	32	NA		hypothetical protein	- none -	B878_14185
gi|444239635|gb|ELU51195.1|	hypothetical protein B878_14190	NA	NA	NA	0	0	0	1	0	0	2	1	0	0	0	0	NA		hypothetical protein	- none -	B878_14190
gi|444239640|gb|ELU51200.1|	multidrug resistance protein A	NA	NA	NA	1	0	0	0	0	0	1	0	0	0	0	0	NA	K03543	Membrane fusion component of MSF-type tripartite multidrug efflux system	- none -	B878_14215
gi|444239647|gb|ELU51207.1|	transcriptional regulator	NA	NA	NA	0	1	0	0	0	0	0	0	0	0	0	0	NA		Transcriptional regulator, AsnC family	- none -	B878_14250
gi|444239657|gb|ELU51217.1|	S-(hydroxymethyl)glutathione dehydrogenase	0.904455463	NA	-1.145731347	88	118	109	149	48	43	115	105	131	151	33	40	frmA	K00121	S-(hydroxymethyl)glutathione dehydrogenase (EC 1.1.1.284)	Glutathione-dependent pathway of formaldehyde detoxification	B878_14300
gi|444239658|gb|ELU51218.1|	esterase	NA	NA	-0.769072837	44	46	54	39	28	30	86	70	70	68	24	26	yeiG	K01070	S-formylglutathione hydrolase (EC 3.1.2.12)	Glutathione-dependent pathway of formaldehyde detoxification	B878_14305
gi|444239663|gb|ELU51223.1|	hypothetical protein B878_14330	NA	NA	NA	0	0	2	0	0	0	0	0	0	1	0	0	NA		Predicted hydrolase	- none -	B878_14330
gi|444239665|gb|ELU51224.1|	hypothetical protein B878_13945	NA	NA	NA	5	3	2	1	1	0	0	4	1	2	0	2	NA		hypothetical protein	- none -	B878_13945
gi|444239671|gb|ELU51230.1|	hypothetical protein B878_13975	-0.485281389	NA	NA	8	9	9	8	11	7	12	7	17	15	11	13	NA		hypothetical protein	- none -	B878_13975
gi|444239694|gb|ELU51253.1|	radical SAM domain-containing protein	NA	NA	NA	0	0	0	0	0	0	0	2	0	0	0	0	NA		Radical SAM domain protein	- none -	B878_14105
gi|444239697|gb|ELU51256.1|	hypothetical protein B878_14120	NA	NA	NA	0	1	0	0	0	0	0	0	0	0	0	0	NA		NA	NA
gi|444239708|gb|ELU51266.1|	fimbrial subunit	NA	NA	NA	2	5	2	2	0	0	1	0	3	3	0	0	NA		type 1 fimbriae major subunit FimA	Type 1 pili (mannose-sensitive fimbriae)	B878_13795
gi|444239711|gb|ELU51269.1|	hypothetical protein B878_13810	NA	NA	NA	2	2	1	1	0	0	0	1	4	4	0	0	NA		FIG01205087: hypothetical protein	- none -	B878_13810
gi|444239724|gb|ELU51282.1|	hypothetical protein B878_13875	NA	NA	NA	0	0	0	1	0	0	0	0	0	0	0	0	NA		hypothetical protein	- none -	B878_13875
gi|444239726|gb|ELU51284.1|	hypothetical protein B878_13885	NA	NA	NA	0	0	0	0	0	0	0	0	0	0	2	1	NA		NA	NA
gi|444239731|gb|ELU51289.1|	hypothetical protein B878_13910	NA	NA	NA	0	0	0	0	3	2	0	0	0	0	0	3	NA		NA	NA
gi|444239733|gb|ELU51291.1|	DNA-directed DNA polymerase	NA	NA	NA	0	0	0	1	0	0	0	0	0	0	0	0	NA	K03502	Error-prone, lesion bypass DNA polymerase V (UmuC)	DNA repair, bacterial UmuCD system	B878_13920
gi|444239734|gb|ELU51292.1|	plasmid partition protein ParA	NA	NA	NA	1	5	4	6	0	1	0	0	0	2	0	0	NA		Chromosome (plasmid) partitioning protein ParA	Bacterial Cytoskeleton; <br>Cell Division Subsystem including YidCD	B878_13925
gi|444239735|gb|ELU51293.1|	plasmid partition protein ParB	-0.709832827	NA	NA	12	15	26	26	12	16	10	16	28	34	8	10	NA	K03497	Chromosome (plasmid) partitioning protein ParB	Bacterial Cytoskeleton; <br>Cell Division Subsystem including YidCD	B878_13930
gi|444239739|gb|ELU51296.1|	bifunctional N-acetylglucosamine-1-phosphate uridyltransferase/glucosamine-1-phosphate acetyltransferase, partial	NA	NA	NA	0	0	1	0	0	0	0	2	0	0	0	1	glmU	K04042	NA	NA
gi|444239740|gb|ELU51297.1|	F0F1 ATP synthase subunit epsilon	NA	NA	NA	17	14	4	0	0	0	29	22	7	2	2	5	atpC	K02114	ATP synthase epsilon chain (EC 7.1.2.2)	F0F1-type ATP synthase	B878_13535
gi|444239741|gb|ELU51298.1|	F0F1 ATP synthase subunit beta	NA	NA	NA	603	693	992	993	452	469	615	684	1100	1024	529	528	atpD	K02112	ATP synthase beta chain (EC 7.1.2.2)	F0F1-type ATP synthase	B878_13540
gi|444239742|gb|ELU51299.1|	F0F1 ATP synthase subunit gamma	NA	NA	0.885919055	71	118	105	111	43	57	68	90	168	144	92	90	atpG	K02115	ATP synthase gamma chain (EC 3.6.3.14)	F0F1-type ATP synthase	B878_13545
gi|444239743|gb|ELU51300.1|	F0F1 ATP synthase subunit alpha	NA	0.298586839	0.418932624	1175	1183	1422	1477	692	699	1247	1304	1831	1735	958	949	atpA	K02111	ATP synthase alpha chain (EC 3.6.3.14)	F0F1-type ATP synthase	B878_13550
gi|444239744|gb|ELU51301.1|	F0F1 ATP synthase subunit delta	NA	0.702582852	1.576285734	53	53	58	71	27	22	54	60	72	74	60	50	atpH	K02113	ATP synthase delta chain (EC 3.6.3.14)	F0F1-type ATP synthase	B878_13555
gi|444239749|gb|ELU51306.1|	chromosome partitioning ATPase	NA	NA	NA	0	0	0	0	0	0	0	1	0	1	0	0	parA	K03496	Chromosome (plasmid) partitioning protein ParA	Bacterial Cytoskeleton; <br>Cell Division Subsystem including YidCD	B878_13590
gi|444239750|gb|ELU51307.1|	16S rRNA methyltransferase GidB	NA	NA	NA	0	0	0	0	0	1	0	1	2	3	0	0	rsmG	K03501	rRNA small subunit 7-methylguanosine (m7G) methyltransferase GidB	- none -	B878_13595
gi|444239753|gb|ELU51310.1|	tRNA modification GTPase TrmE	NA	-0.564223118	-1.751018082	17	19	55	65	35	48	15	9	35	33	3	14	mnmE	K03650	GTPase and tRNA-U34 5-formylation enzyme TrmE	Cell Division Subsystem including YidCD; <br>Universal GTPases	B878_13610
gi|444239758|gb|ELU51315.1|	ABC polar amino acid transporter ATPase component	NA	NA	NA	0	0	0	2	0	3	0	0	0	0	0	0	yecC	K16963	ABC-type polar amino acid transport system, ATPase component	- none -	B878_13635
gi|444239760|gb|ELU51317.1|	ABC amino acid transporter periplasmic component	0.739383106	NA	NA	56	57	122	84	109	105	112	113	168	185	192	216	patH	K16961	Amino acid ABC transporter, periplasmic amino acid-binding portion	- none -	B878_13645
gi|444239762|gb|ELU51319.1|	DNA polymerase III subunit beta	NA	NA	NA	6	12	15	20	2	5	5	2	18	15	0	0	dnaN	K02338	DNA polymerase III beta subunit (EC 2.7.7.7)	Cell Division Subsystem including YidCD; <br>DNA-replication	B878_13655
gi|444239765|gb|ELU51322.1|	heat shock protein	1.057638818	NA	2.361990883	16	12	61	55	23	33	48	26	108	136	82	119	ibpA	K04080	16 kDa heat shock protein B	- none -	B878_13670
gi|444239766|gb|ELU51323.1|	valine--pyruvate transaminase	NA	NA	NA	0	1	2	0	1	0	0	2	6	7	2	2	avtA	K00835	Valine--pyruvate aminotransferase (EC 2.6.1.66)	Alanine biosynthesis; <br>Branched-Chain Amino Acid Biosynthesis; <br>Pyruvate Alanine Serine Interconversions	B878_13675
gi|444239767|gb|ELU51324.1|	glycyl-tRNA ligase subunit beta	NA	NA	-0.901687021	88	94	139	107	61	49	49	81	154	131	37	28	glyS	K01879	Glycyl-tRNA synthetase beta chain (EC 6.1.1.14)	- none -	B878_13680
gi|444239768|gb|ELU51325.1|	glycyl-tRNA ligase subunit alpha	NA	NA	NA	19	33	38	35	11	12	8	20	65	60	9	10	glyQ	K01878	Glycyl-tRNA synthetase alpha chain (EC 6.1.1.14)	- none -	B878_13685
gi|444239772|gb|ELU51329.1|	sulfur transfer protein SirA	NA	NA	NA	1	0	2	0	0	0	0	0	0	0	0	0	tusA	K04085	tRNA 5-methylaminomethyl-2-thiouridine synthase TusA	- none -	B878_13705
gi|444239775|gb|ELU51332.1|	alcohol dehydrogenase	NA	-1.176748877	-2.146429409	23	18	65	46	41	35	23	33	44	33	17	12	yhdH	K19745	Alcohol dehydrogenase (EC 1.1.1.1)	Fermentations: Mixed acid; <br>Glycerolipid and Glycerophospholipid Metabolism in Bacteria	B878_13720
gi|444239776|gb|ELU51333.1|	3-ketoacyl-CoA thiolase	1.337546946	NA	NA	10	19	26	37	8	9	11	14	22	28	8	10	fadA	K00632	3-ketoacyl-CoA thiolase (EC 2.3.1.16)	Acetyl-CoA fermentation to Butyrate; <br>Biotin biosynthesis; <br>Butanol Biosynthesis; <br>Butyrate metabolism cluster; <br>Isoleucine degradation; <br>Isoprenoid Biosynthesis; <br>Polyhydroxybutyrate metabolism; <br>Polyhydroxybutyrate metabolism; <br>Serine-glyoxylate cycle; <br>Serine-glyoxylate cycle	B878_13725
gi|444239777|gb|ELU51334.1|	multifunctional fatty acid oxidation complex subunit alpha	NA	-2.102349962	NA	2	4	37	32	6	14	0	3	8	11	0	1	fadB	K01825	Enoyl-CoA hydratase (EC 4.2.1.17) / Delta(3)-cis-delta(2)-trans-enoyl-CoA isomerase (EC 5.3.3.8) / 3-hydroxyacyl-CoA dehydrogenase (EC 1.1.1.35) / 3-hydroxybutyryl-CoA epimerase (EC 5.1.2.3)	Acetyl-CoA fermentation to Butyrate; <br>Acetyl-CoA fermentation to Butyrate; <br>Acetyl-CoA fermentation to Butyrate; <br>Butanol Biosynthesis; <br>Butyrate metabolism cluster; <br>Butyrate metabolism cluster; <br>Isoleucine degradation; <br>Isoleucine degradation; <br>Polyhydroxybutyrate metabolism; <br>Polyhydroxybutyrate metabolism; <br>Polyhydroxybutyrate metabolism; <br>Valine degradation; …	B878_13730
gi|444239780|gb|ELU51337.1|	protoporphyrinogen oxidase	NA	NA	NA	0	0	0	0	0	0	0	1	1	0	0	0	hemG	K00230	Protoporphyrinogen IX oxidase, oxygen-independent, HemG (EC 1.3.-.-)	- none -	B878_13745
gi|444239790|gb|ELU51346.1|	Holliday junction resolvase	NA	NA	NA	0	0	0	1	0	0	0	0	0	0	0	0	ruvC	K01159	Crossover junction endodeoxyribonuclease RuvC (EC 3.1.22.4)	DNA-replication; <br>RuvABC plus a hypothetical	B878_13370
gi|444239791|gb|ELU51347.1|	aspartyl-tRNA ligase	NA	NA	-0.577894173	149	224	368	279	112	140	153	230	350	331	77	118	aspS	K01876	Aspartyl-tRNA synthetase (EC 6.1.1.12)	At5g37530 (CsdL protein family)	B878_13375
gi|444239794|gb|ELU51350.1|	tRNA mo(5)U34 methyltransferase	NA	NA	NA	0	0	0	0	0	0	1	0	0	0	0	0	cmoB	K15257	tRNA ho5U(34) carboxymethyltransferase	- none -	B878_13390
gi|444239798|gb|ELU51354.1|	phospholipase C	NA	NA	NA	0	0	0	0	0	0	0	0	0	1	0	0	NA		putative phospholipase C precursor	- none -	B878_13410
gi|444239800|gb|ELU51356.1|	cell division protein MukB	NA	NA	NA	0	1	14	7	0	0	0	0	6	6	0	0	mukB	K03632	Chromosome partition protein MukB	DNA structural proteins, bacterial; <br>MukBEF Chromosome Condensation	B878_13420
gi|444239805|gb|ELU51361.1|	DNA-binding transcriptional regulator TorR	NA	NA	NA	5	10	26	19	13	15	3	14	30	31	21	22	torR	K07772	Trimethylamine-N-oxide operon transcriptional regulatory protein TorR ## sensor kinase TorS	- none -	B878_13445
gi|444239806|gb|ELU51362.1|	chaperone protein TorD	NA	NA	NA	1	4	15	16	7	4	4	6	12	16	8	11	torD	K03533	Chaperone protein TorD	- none -	B878_13450
gi|444239807|gb|ELU51363.1|	transcriptional regulator	NA	NA	NA	35	32	39	31	16	19	33	34	58	60	17	26	purR	K03604	Purine nucleotide synthesis repressor	Purine nucleotide synthesis regulator	B878_13455
gi|444239811|gb|ELU51367.1|	hypothetical protein B878_13475	NA	NA	NA	0	0	0	1	0	0	0	0	0	0	0	0	NA		Beta-ketoadipate enol-lactone hydrolase, putative	- none -	B878_13475
gi|444239812|gb|ELU51368.1|	glycogen synthase	NA	NA	NA	0	0	1	0	0	0	0	0	2	0	0	0	glgA	K00703	Glycogen synthase, ADP-glucose transglucosylase (EC 2.4.1.21)	Glycogen metabolism	B878_13480
gi|444239813|gb|ELU51369.1|	glucose-1-phosphate adenylyltransferase	NA	NA	NA	5	2	3	8	0	0	0	0	1	4	0	0	glgC	K00975	Glucose-1-phosphate adenylyltransferase (EC 2.7.7.27)	Glycogen metabolism	B878_13485
gi|444239814|gb|ELU51370.1|	DNA topoisomerase I subunit omega	-0.696104422	NA	-1.692717232	43	49	109	99	48	62	45	48	107	98	33	31	topA	K03168	DNA topoisomerase I (EC 5.99.1.2)	Conserved gene cluster associated with Met-tRNA formyltransferase	B878_13490
gi|444239815|gb|ELU51371.1|	DNA topoisomerase I subunit omega	NA	NA	NA	4	3	3	5	1	5	0	0	11	11	0	2	topA	K03168	DNA topoisomerase I (EC 5.99.1.2)	Conserved gene cluster associated with Met-tRNA formyltransferase	B878_13495
gi|444239817|gb|ELU51373.1|	3-phosphoshikimate 1-carboxyvinyltransferase	NA	0.430933752	0.468473563	32	54	64	59	23	29	56	49	85	89	27	28	aroA	K00800	5-Enolpyruvylshikimate-3-phosphate synthase (EC 2.5.1.19) beta sub-homology division ## AroF beta	Chorismate Synthesis; <br>Common Pathway For Synthesis of Aromatic Compounds (DAHP synthase to chorismate)	B878_13505
gi|444239818|gb|ELU51374.1|	hypothetical protein B878_13510	NA	NA	0.785766494	6	5	22	19	4	8	11	9	20	17	11	10	slyB	K06077	FIG106692: Outer membrane lipoprotein	- none -	B878_13510
gi|444239819|gb|ELU51375.1|	leucyl/phenylalanyl-tRNA--protein transferase	NA	NA	NA	0	0	1	0	0	0	0	0	0	0	0	0	aat	K00684	Leucyl/phenylalanyl-tRNA--protein transferase (EC 2.3.2.6)	Protein degradation	B878_13515
gi|444239821|gb|ELU51377.1|	Translation initiation factor 1, partial	NA	NA	NA	1	2	1	7	2	1	5	9	8	10	5	0	infA	K02518	NA	NA
gi|444239823|gb|ELU51378.1|	glucose-6-phosphate isomerase, partial	NA	NA	NA	201	198	387	284	137	139	213	203	367	355	172	173	pgi	K01810	NA	NA
gi|444239829|gb|ELU51384.1|	50S ribosomal protein L9	NA	0.968746187	1.06652712	476	487	516	498	254	228	537	540	834	823	362	371	rplI	K02939	LSU ribosomal protein L9p	Ribosome LSU bacterial	B878_13150
gi|444239832|gb|ELU51387.1|	30S ribosomal protein S6	NA	0.78226609	1.022917362	424	440	371	382	142	149	492	472	561	550	239	238	rpsF	K02990	SSU ribosomal protein S6p	Ribosome SSU bacterial	B878_13165
gi|444239833|gb|ELU51388.1|	ribulose-phosphate 3-epimerase	NA	NA	-1.955560682	3	2	14	7	14	10	11	11	14	17	6	4	rpe	K01783	Ribulose-phosphate 3-epimerase (EC 5.1.3.1)	Conserved gene cluster associated with Met-tRNA formyltransferase; <br>Pentose phosphate pathway	B878_13170
gi|444239836|gb|ELU51391.1|	3-dehydroquinate synthase	NA	-0.421054751	-1.506167762	36	48	76	58	17	31	43	46	78	83	10	13	aroB	K01735	3-dehydroquinate synthase (EC 4.2.3.4)	Chorismate Synthesis; <br>Common Pathway For Synthesis of Aromatic Compounds (DAHP synthase to chorismate); <br>Shikimate kinase containing cluster; <br>Type IV pilus	B878_13185
gi|444239837|gb|ELU51392.1|	shikimate kinase I	NA	NA	NA	3	7	2	7	0	0	3	5	12	18	7	5	aroK	K00891	Shikimate kinase I (EC 2.7.1.71)	Chorismate Synthesis; <br>Common Pathway For Synthesis of Aromatic Compounds (DAHP synthase to chorismate); <br>Shikimate kinase containing cluster	B878_13190
gi|444239844|gb|ELU51399.1|	glutaredoxin	NA	NA	-0.946223526	16	15	21	25	8	9	22	24	25	21	5	7	NA		Peroxiredoxin family protein/glutaredoxin	- none -	B878_13235
gi|444239849|gb|ELU51404.1|	argininosuccinate synthase	NA	NA	1.09732161	82	94	65	77	0	5	78	87	137	118	28	17	argG	K01940	Argininosuccinate synthase (EC 6.3.4.5)	Arginine Biosynthesis extended; <br>EC 6.3.4.- Ligases that form carbon-nitrogen bonds	B878_13260
gi|444239850|gb|ELU51405.1|	acetylglutamate kinase	NA	NA	0.943231244	31	34	17	14	0	6	24	23	48	39	10	7	argB	K00930	Acetylglutamate kinase (EC 2.7.2.8)	Arginine Biosynthesis extended	B878_13265
gi|444239851|gb|ELU51406.1|	N-acetyl-gamma-glutamyl-phosphate reductase	NA	NA	NA	4	2	3	1	0	0	2	1	5	3	0	0	argC	K00145	N-acetyl-gamma-glutamyl-phosphate reductase (EC 1.2.1.38)	Arginine Biosynthesis extended	B878_13270
gi|444239853|gb|ELU51408.1|	phosphoenolpyruvate carboxylase	NA	NA	NA	99	175	284	251	59	93	78	144	341	298	70	69	ppc	K01595	Phosphoenolpyruvate carboxylase (EC 4.1.1.31)	Fermentations: Mixed acid; <br>Pyruvate metabolism I: anaplerotic reactions, PEP	B878_13280
gi|444239854|gb|ELU51409.1|	transcriptional regulator	NA	NA	NA	3	2	21	9	25	25	8	6	14	8	6	13	aphA	K10917	Transcriptional regulator, PadR family	- none -	B878_13285
gi|444239855|gb|ELU51410.1|	5,10-methylenetetrahydrofolate reductase	NA	-0.459859784	-1.942771019	97	131	209	210	149	137	123	119	185	197	62	44	metF	K00297	5,10-methylenetetrahydrofolate reductase (EC 1.5.1.20)	Methionine Biosynthesis; <br>One-carbon metabolism by tetrahydropterines; <br>Serine-glyoxylate cycle	B878_13290
gi|444239856|gb|ELU51411.1|	bifunctional aspartate kinase II/homoserine dehydrogenase II	NA	-1.262485209	NA	49	51	151	97	1	6	36	38	58	51	5	0	metL	K12525	Aspartokinase (EC 2.7.2.4) / Homoserine dehydrogenase (EC 1.1.1.3)	Lysine Biosynthesis DAP Pathway; <br>Methionine Biosynthesis; <br>Threonine and Homoserine Biosynthesis; <br>Threonine and Homoserine Biosynthesis	B878_13295
gi|444239857|gb|ELU51412.1|	cystathionine gamma-synthase	NA	-1.206704707	-1.369052379	77	82	185	155	92	56	112	91	151	130	83	80	metB	K01739	Cystathionine gamma-synthase (EC 2.5.1.48)	L-Cystine Uptake and Metabolism; <br>Methionine Biosynthesis	B878_13300
gi|444239858|gb|ELU51413.1|	transcriptional repressor protein MetJ	NA	NA	NA	0	0	0	0	0	0	0	1	0	0	0	0	metJ	K03764	Methionine repressor MetJ	Methionine Biosynthesis	B878_13305
gi|444239859|gb|ELU51414.1|	malate oxidoreductase	NA	0.460965212	0.65598584	104	119	154	143	80	82	151	151	207	191	132	164	maeB	K00029	NADP-dependent malic enzyme (EC 1.1.1.40)	Pyruvate metabolism I: anaplerotic reactions, PEP	B878_13310
gi|444239860|gb|ELU51415.1|	bacterioferritin	NA	-1.603830628	-1.757953323	17	20	51	45	42	38	29	31	35	37	22	24	bfr	K03594	Bacterioferritin (EC 1.16.3.1)	- none -	B878_13315
gi|444239862|gb|ELU51417.1|	elongation factor Tu, partial	NA	1.327448259	NA	145	146	248	222	97	84	159	191	245	256	46	50	tuf	K02358	Translation elongation factor Tu	Mycobacterium virulence operon involved in protein synthesis (SSU ribosomal proteins); <br>Translation elongation factors bacterial; <br>Universal GTPases	B878_13325
gi|444239864|gb|ELU51418.1|	peptidase, partial	NA	NA	NA	0	2	0	0	0	0	0	1	0	0	0	0	NA		NA	NA
gi|444239868|gb|ELU51422.1|	oxidoreductase	NA	NA	NA	0	0	0	0	1	1	0	1	0	2	0	0	NA		Short chain dehydrogenase	- none -	B878_12945
gi|444239869|gb|ELU51423.1|	hypothetical protein B878_12950	NA	-1.947224595	-3.814191324	26	28	139	156	121	92	37	38	88	99	30	49	NA		FIG01200565: hypothetical protein	- none -	B878_12950
gi|444239870|gb|ELU51424.1|	DNA topoisomerase III	NA	NA	NA	0	1	0	0	0	0	0	0	0	0	0	0	topB	K03169	DNA topoisomerase III (EC 5.99.1.2)	DNA processing cluster	B878_12955
gi|444239871|gb|ELU51425.1|	hypothetical protein B878_12960	NA	NA	-0.955652719	10	10	11	9	10	8	14	11	17	14	9	10	ydjA		Putative NAD(P)H nitroreductase YdjA	- none -	B878_12960
gi|444239877|gb|ELU51431.1|	methionine sulfoxide reductase B	NA	NA	NA	0	0	2	4	2	1	0	0	1	0	0	0	msrB	K07305	Peptide methionine sulfoxide reductase MsrB (EC 1.8.4.12)	Peptide methionine sulfoxide reductase	B878_12990
gi|444239878|gb|ELU51432.1|	glyceraldehyde-3-phosphate dehydrogenase A	NA	0.695558964	NA	762	869	1245	1305	578	602	894	863	1516	1565	630	671	gapA	K00134	NAD-dependent glyceraldehyde-3-phosphate dehydrogenase (EC 1.2.1.12)	Entner-Doudoroff Pathway; <br>Glycolysis and Gluconeogenesis; <br>Pyridoxin (Vitamin B6) Biosynthesis; <br>Redox-dependent regulation of nucleus processes	B878_12995
gi|444239879|gb|ELU51433.1|	hypothetical protein B878_13000	NA	NA	-0.973384353	8	13	24	12	4	5	12	13	21	27	9	4	NA	K01792	Aldose 1-epimerase family protein YeaD	- none -	B878_13000
gi|444239886|gb|ELU51440.1|	alkaline phosphatase	NA	NA	NA	8	19	154	100	68	57	0	0	0	0	1	0	NA	K01077	Alkaline phosphatase (EC 3.1.3.1)	Phosphate metabolism	B878_13035
gi|444239888|gb|ELU51442.1|	hypothetical protein B878_13045	NA	-0.746257518	NA	8	12	27	18	9	9	9	1	14	12	14	9	NA	K01759	Lactoylglutathione lyase (EC 4.4.1.5)	Glutathione: Non-redox reactions; <br>Methylglyoxal Metabolism	B878_13045
gi|444239889|gb|ELU51443.1|	hypothetical protein B878_13050	NA	NA	NA	0	1	1	0	0	0	0	0	0	0	0	1	NA		FIG01199877: hypothetical protein	- none -	B878_13050
gi|444239891|gb|ELU51445.1|	glutamate decarboxylase	NA	-1.594092223	-0.96490375	25	33	91	81	30	18	31	26	73	74	11	24	gadA	K01580	Glutamate decarboxylase (EC 4.1.1.15)	- none -	B878_13060
gi|444239898|gb|ELU51452.1|	hypothetical protein B878_13095	NA	0.911878719	0.851375131	86	108	116	135	44	39	109	132	193	169	85	104	NA		RidA/YER057c/UK114 superfamily protein	- none -	B878_13095
gi|444239901|gb|ELU51455.1|	Rhs family protein	NA	NA	NA	2	2	2	1	1	1	1	2	0	2	0	1	NA		FIG01206884: hypothetical protein	- none -	B878_13110
gi|444239912|gb|ELU51465.1|	D-amino acid dehydrogenase small subunit	NA	NA	NA	1	2	0	0	0	0	0	0	0	0	0	0	dadA	K00285	D-amino acid dehydrogenase small subunit (EC 1.4.99.1)	Pyruvate Alanine Serine Interconversions; <br>Respiratory dehydrogenases 1	B878_12755
gi|444239913|gb|ELU51466.1|	hypothetical protein B878_12760	NA	NA	NA	0	2	0	0	0	1	0	2	3	0	0	0	NA	K03310	Sodium/alanine symporter	- none -	B878_12760
gi|444239917|gb|ELU51470.1|	GMP synthase	NA	NA	-0.47195532	49	93	101	65	33	36	54	87	144	134	23	28	guaA	K01951	GMP synthase [glutamine-hydrolyzing] (EC 6.3.5.2)	- none -	B878_12780
gi|444239918|gb|ELU51471.1|	inosine 5'-monophosphate dehydrogenase	NA	0.599646274	0.688733259	207	220	364	287	113	103	230	236	424	426	150	140	guaB	K00088	Inosine-5&#39;-monophosphate dehydrogenase (EC 1.1.1.205)	- none -	B878_12785
gi|444239922|gb|ELU51475.1|	hypothetical protein B878_12805	NA	NA	NA	0	0	0	0	0	0	0	0	0	0	0	1	NA	K01872	Predicted metal-dependent hydrolase	- none -	B878_12805
gi|444239923|gb|ELU51476.1|	GTP-binding protein Der	NA	NA	-1.937853474	8	18	26	30	14	12	1	11	27	21	5	5	der	K03977	GTP-binding protein EngA	CBSS-290633.1.peg.1906; <br>Universal GTPases	B878_12810
gi|444239925|gb|ELU51478.1|	hypothetical protein B878_12820	NA	NA	NA	27	21	13	10	12	7	30	27	22	35	17	21	NA		Mlr7403 protein	CBSS-290633.1.peg.1906	B878_12820
gi|444239926|gb|ELU51479.1|	histidyl-tRNA ligase	NA	NA	NA	57	59	126	116	55	55	52	44	118	113	36	26	hisS	K01892	Histidyl-tRNA synthetase (EC 6.1.1.21)	At5g37530 (CsdL protein family)	B878_12825
gi|444239927|gb|ELU51480.1|	4-hydroxy-3-methylbut-2-en-1-yl diphosphate synthase	NA	NA	1.270188034	3	4	15	13	2	0	1	0	9	8	1	5	ispG	K03526	1-hydroxy-2-methyl-2-(E)-butenyl 4-diphosphate synthase (EC 1.17.7.1)	Isoprenoid Biosynthesis; <br>Nonmevalonate Branch of Isoprenoid Biosynthesis	B878_12830
gi|444239929|gb|ELU51482.1|	ribosomal RNA large subunit methyltransferase N	NA	NA	NA	0	0	0	0	0	0	0	0	0	0	3	0	rlmN	K06941	23S rRNA (adenine(2503)-C(2))-methyltransferase @ tRNA (adenine(37)-C(2))-methyltransferase (EC 2.1.1.192) ## RlmN	Conserved gene cluster associated with Met-tRNA formyltransferase	B878_12840
gi|444239930|gb|ELU51483.1|	mulitfunctional nucleoside diphosphate kinase/apyrimidinic endonuclease/3'-phosphodiesterase	NA	NA	NA	60	82	30	38	31	18	78	74	79	79	42	26	ndk	K00940	Nucleoside diphosphate kinase (EC 2.7.4.6)	pyrimidine conversions	B878_12845
gi|444239931|gb|ELU51484.1|	aminopeptidase B	NA	NA	NA	81	131	132	106	58	46	66	66	148	156	63	63	pepB	K07751	Peptidase B (EC 3.4.11.23)	EC 3.4.11.- Aminopeptidases	B878_12850
gi|444239933|gb|ELU51486.1|	hypothetical protein B878_12860	NA	1.001500751	2.112386161	11	13	18	16	3	4	26	22	32	50	34	39	fdx	K04755	Ferredoxin, 2Fe-2S	Soluble cytochromes and functionally related electron carriers	B878_12860
gi|444239934|gb|ELU51487.1|	chaperone protein HscA	NA	0.830321557	NA	7	6	13	8	3	2	17	29	61	64	17	17	hscA	K04044	Chaperone protein HscA	Protein chaperones	B878_12865
gi|444239935|gb|ELU51488.1|	co-chaperone HscB	NA	NA	NA	1	4	2	3	0	0	1	1	0	4	3	7	hscB	K04082	Chaperone protein HscB	Protein chaperones	B878_12870
gi|444239936|gb|ELU51489.1|	hypothetical protein B878_12875	0.955484143	0.836128871	2.261129808	18	21	36	15	3	5	29	28	69	66	17	27	iscA	K13628	Iron binding protein IscA for iron-sulfur cluster assembly	- none -	B878_12875
gi|444239937|gb|ELU51490.1|	scaffold protein	0.870268922	1.479680394	2.099541559	28	41	35	27	11	9	46	58	96	93	55	68	iscU	K04488	Iron-sulfur cluster assembly scaffold protein IscU	tRNA modification Archaea	B878_12880
gi|444239938|gb|ELU51491.1|	cysteine desulfurase	NA	0.851400466	1.476023908	118	142	147	162	32	42	124	140	327	297	109	116	iscS	K04487	Cysteine desulfurase (EC 2.8.1.7), IscS subfamily	Alanine biosynthesis; <br>At5g37530 (CsdL protein family); <br>Thiamin biosynthesis; <br>tRNA modification Archaea	B878_12885
gi|444239939|gb|ELU51492.1|	hypothetical protein B878_12890	NA	NA	NA	3	6	0	0	0	0	5	5	8	11	0	1	iscR	K13643	Iron-sulfur cluster regulator IscR	At5g37530 (CsdL protein family); <br>Rrf2 family transcriptional regulators	B878_12890
gi|444239940|gb|ELU51493.1|	rRNA methylase	NA	NA	NA	2	3	2	1	0	0	0	1	1	3	0	0	trmJ	K15396	tRNA:Cm32/Um32 methyltransferase	tRNA modification Archaea	B878_12895
gi|444239941|gb|ELU51494.1|	inositol monophosphate family protein	NA	0.847218726	NA	22	27	13	10	11	6	43	32	13	10	4	6	suhB	K01092	Inositol-1-monophosphatase (EC 3.1.3.25)	- none -	B878_12900
gi|444239947|gb|ELU51499.1|	cytosine deaminase, partial	NA	NA	NA	0	0	0	0	1	2	0	0	0	0	0	0	codA	K01485	NA	NA
gi|444239966|gb|ELU51518.1|	glyceraldehyde-3-phosphate dehydrogenase	NA	NA	NA	5	4	3	9	0	0	0	0	0	1	0	0	gapA-2	K00134	NADPH-dependent glyceraldehyde-3-phosphate dehydrogenase (EC 1.2.1.13)	Glycolysis and Gluconeogenesis; <br>Redox-dependent regulation of nucleus processes	B878_12590
gi|444239970|gb|ELU51522.1|	hypothetical protein B878_12610	NA	3.26019986	NA	2	3	0	1	1	3	0	2	2	4	4	4	NA	K09802	UPF0265 protein YeeX	Broadly distributed proteins not in subsystems	B878_12610
gi|444239972|gb|ELU51524.1|	hypothetical protein B878_12620	NA	NA	NA	7	22	38	22	26	14	16	25	43	43	18	15	yceH	K09915	Protein of unknown function YceH	- none -	B878_12620
gi|444239974|gb|ELU51526.1|	sugar ABC transporter periplasmic protein	NA	NA	NA	0	0	0	0	0	0	0	0	0	1	0	0	luxP	K10910	Autoinducer 2-binding periplasmic protein LuxP precursor	Autoinducer 2 (AI-2) transport and processing (lsrACDBFGE operon)	B878_12630
gi|444239976|gb|ELU51528.1|	hypothetical protein B878_12640	NA	NA	NA	0	1	0	0	0	0	0	0	3	0	0	0	NA		FIG01199864: hypothetical protein	- none -	B878_12640
gi|444239987|gb|ELU51539.1|	acetoacetyl-CoA reductase	NA	NA	2.057045822	95	137	184	253	0	10	77	85	185	189	25	18	phbB	K00023	Acetoacetyl-CoA reductase (EC 1.1.1.36)	Acetyl-CoA fermentation to Butyrate; <br>Polyhydroxybutyrate metabolism; <br>Serine-glyoxylate cycle	B878_12695
gi|444239988|gb|ELU51540.1|	acyltransferase	NA	NA	1.172237809	348	412	558	675	81	136	287	322	518	538	136	139	NA	K00626	Acetyl-CoA acetyltransferase (EC 2.3.1.9)	Acetyl-CoA fermentation to Butyrate; <br>Butanol Biosynthesis; <br>Butyrate metabolism cluster; <br>Isoprenoid Biosynthesis; <br>Polyhydroxybutyrate metabolism; <br>Serine-glyoxylate cycle	B878_12700
gi|444239989|gb|ELU51541.1|	hypothetical protein B878_12705	NA	NA	2.546307382	47	61	26	17	3	1	64	76	41	38	29	29	NA		hypothetical protein	- none -	B878_12705
gi|444239995|gb|ELU51546.1|	hypothetical protein B878_12345	NA	0.525861888	1.212650903	151	145	146	111	46	35	155	149	200	179	97	101	NA		FIG01201640: hypothetical protein	- none -	B878_12345
gi|444239998|gb|ELU51549.1|	glycogen operon protein GlgX	NA	NA	NA	0	0	8	15	1	5	0	0	0	2	0	0	glgX	K01214	Glycogen debranching enzyme (EC 3.2.1.-)	Glycogen metabolism	B878_12360
gi|444240002|gb|ELU51553.1|	hypothetical protein B878_12390	NA	NA	NA	0	0	0	0	0	0	1	0	0	0	0	0	NA		NA	NA
gi|444240004|gb|ELU51555.1|	pullulanase	NA	NA	0.835478126	359	380	403	352	188	183	306	317	479	500	317	356	NA	K01200	putative pullulanase precursor	- none -	B878_12400
gi|444240007|gb|ELU51558.1|	pyridoxine kinase	NA	NA	NA	0	0	4	1	0	2	1	1	4	6	0	0	pdxY	K00868	Pyridoxal kinase (EC 2.7.1.35)	Pyridoxin (Vitamin B6) Biosynthesis	B878_12415
gi|444240012|gb|ELU51563.1|	hypothetical protein B878_12440	NA	NA	NA	19	17	26	23	19	14	25	26	29	29	17	22	NA	K09796	Copper metallochaperone, bacterial analog of Cox17 protein	Biogenesis of cytochrome c oxidases	B878_12440
gi|444240017|gb|ELU51568.1|	maltodextrin phosphorylase	-0.950120335	NA	-0.882803926	481	710	1123	1140	315	443	305	451	1248	1135	311	309	malP	K00688	Glycogen phosphorylase (EC 2.4.1.1)	Glycogen metabolism; <br>Maltose and Maltodextrin Utilization	B878_12465
gi|444240018|gb|ELU51569.1|	4-alpha-glucanotransferase	-0.746905055	NA	-1.00105934	667	828	1205	1042	416	400	506	620	1286	1211	356	379	malQ	K00705	4-alpha-glucanotransferase (amylomaltase) (EC 2.4.1.25)	Glycogen metabolism; <br>Maltose and Maltodextrin Utilization	B878_12470
gi|444240019|gb|ELU51570.1|	glycogen branching enzyme	-1.045300692	NA	-0.887939384	101	120	182	160	15	31	38	67	201	171	22	31	glgB	K00700	1,4-alpha-glucan (glycogen) branching enzyme, GH-13-type (EC 2.4.1.18)	Glycogen metabolism	B878_12475
gi|444240020|gb|ELU51571.1|	monofunctional biosynthetic peptidoglycan transglycosylase	NA	NA	NA	0	0	0	0	0	0	0	0	0	1	0	0	mtgA	K03814	Monofunctional biosynthetic peptidoglycan transglycosylase (EC 2.4.2.-)	Peptidoglycan Biosynthesis	B878_12480
gi|444240021|gb|ELU51572.1|	alpha-amylase	NA	NA	NA	49	44	74	94	10	16	35	33	101	78	38	29	malS	K01176	Periplasmic alpha-amylase (EC 3.2.1.1)	Maltose and Maltodextrin Utilization	B878_12485
gi|444240031|gb|ELU51581.1|	hypothetical protein B878_12185	NA	NA	NA	2	0	4	2	3	0	0	4	4	8	10	10	NA		NA	NA
gi|444240046|gb|ELU51596.1|	hypothetical protein B878_12260	NA	NA	NA	0	0	0	0	0	0	1	4	0	0	0	0	NA	K11901	T6SS component TssB (ImpB/VipA)	Type VI secretion systems; <br>USS-DB-7	B878_12260
gi|444240054|gb|ELU51604.1|	Hcp (hemolysin co-regulated protein)	NA	NA	NA	8	15	0	2	0	0	9	14	1	4	0	2	hcp	K11903	T6SS component Hcp	- none -	B878_12300
gi|444240060|gb|ELU51609.1|	hypothetical protein B878_11923	NA	NA	NA	0	2	0	0	0	0	22	16	3	5	8	10	dps	K04047	Non-specific DNA-binding protein Dps / Iron-binding ferritin-like antioxidant protein / Ferroxidase (EC 1.16.3.1)	Oxidative stress; <br>Oxidative stress; <br>Oxidative stress	B878_11923
gi|444240063|gb|ELU51612.1|	glucose dehydrogenase	NA	NA	NA	0	2	0	0	0	0	0	3	0	3	0	1	NA	K21430	PQQ-dependent oxidoreductase, gdhB family	- none -	B878_11938
gi|444240064|gb|ELU51613.1|	alcohol dehydrogenase	NA	NA	NA	0	0	0	1	0	0	0	0	0	0	0	0	adhB	K13954	Alcohol dehydrogenase (EC 1.1.1.1)	Fermentations: Mixed acid; <br>Glycerolipid and Glycerophospholipid Metabolism in Bacteria	B878_11943
gi|444240065|gb|ELU51614.1|	isoprenoid biosynthesis protein	NA	NA	NA	0	0	2	0	0	0	0	0	0	0	0	0	elbB		Sigma cross-reacting protein 27A	- none -	B878_11948
gi|444240070|gb|ELU51619.1|	ubiquinone/menaquinone biosynthesis methyltransferase	NA	-0.423467344	NA	11	15	38	30	19	15	22	26	62	79	27	24	NA		SAM-dependent methyltransferase	- none -	B878_11973
gi|444240072|gb|ELU51621.1|	acetoacetyl-CoA synthetase	NA	NA	NA	0	0	0	2	0	0	0	0	0	0	0	0	acs-2	K01907	Acetoacetyl-CoA synthetase (EC 6.2.1.16)	Polyhydroxybutyrate metabolism	B878_11983
gi|444240074|gb|ELU51623.1|	pterin-4-alpha-carbinolamine dehydratase	NA	NA	NA	0	0	1	0	0	0	0	0	0	0	0	0	phhB	K01724	Pterin-4-alpha-carbinolamine dehydratase (EC 4.2.1.96)	- none -	B878_11993
gi|444240081|gb|ELU51630.1|	hypothetical protein B878_12028	NA	NA	NA	6	6	11	1	8	6	2	0	3	4	20	11	NA		Copper metallochaperone, bacterial analog of Cox17 protein	Biogenesis of cytochrome c oxidases	B878_12028
gi|444240089|gb|ELU51638.1|	acetyltransferase	NA	NA	NA	2	2	1	0	0	0	0	0	0	0	0	0	NA		GCN5-related N-acetyltransferase	- none -	B878_12068
gi|444240095|gb|ELU51644.1|	putative GTPase	NA	NA	NA	1	8	0	1	0	2	6	9	12	11	2	1	NA		Zinc-binding GTPase YeiR	Zinc regulated enzymes	B878_12098
gi|444240098|gb|ELU51647.1|	hypothetical protein B878_12113	NA	NA	NA	0	0	0	0	0	0	0	0	1	0	0	1	NA		MSHA biogenesis protein MshQ	Mannose-sensitive hemagglutinin type 4 pilus	B878_12113
gi|444240105|gb|ELU51653.1|	hypothetical protein B878_11748	NA	NA	NA	44	50	46	33	24	21	36	47	53	46	35	34	NA		FIG00920305: hypothetical protein	- none -	B878_11748
gi|444240110|gb|ELU51658.1|	dihydroorotate dehydrogenase 2	-1.172481268	NA	NA	31	33	16	28	3	5	21	23	43	33	4	5	pyrD	K00254	Dihydroorotate dehydrogenase (EC 1.3.3.1)	De Novo Pyrimidine Synthesis	B878_11773
gi|444240113|gb|ELU51661.1|	aminopeptidase N	NA	NA	NA	0	0	1	0	0	0	0	0	1	1	13	0	pepN	K01256	Membrane alanine aminopeptidase N (EC 3.4.11.2)	EC 3.4.11.- Aminopeptidases	B878_11788
gi|444240115|gb|ELU51663.1|	carboxy-terminal protease	NA	NA	0.486403504	92	92	190	150	80	71	98	104	175	205	123	108	prc	K03797	Tail-specific protease precursor (EC 3.4.21.102)	- none -	B878_11798
gi|444240116|gb|ELU51664.1|	ProP expression regulator	NA	NA	NA	10	14	7	1	6	7	20	19	14	15	9	12	proQ	K03607	ProQ: influences osmotic activation of compatible solute ProP	Proline, 4-hydroxyproline uptake and utilization	B878_11803
gi|444240117|gb|ELU51665.1|	hypothetical protein B878_11808	NA	NA	NA	0	0	0	0	0	0	2	2	0	0	7	3	yebR	K08968	L-methionine (R)-S-oxide reductase (EC 1.8.4.14)	- none -	B878_11808
gi|444240122|gb|ELU51670.1|	hypothetical protein B878_11833	NA	NA	NA	0	1	0	1	0	1	2	1	2	5	0	0	NA	K00243	FIG01199643: hypothetical protein	- none -	B878_11833
gi|444240125|gb|ELU51673.1|	phospho-2-dehydro-3-deoxyheptonate aldolase	NA	NA	NA	2	13	10	1	2	2	2	10	15	23	4	1	aroH	K01626	2-keto-3-deoxy-D-arabino-heptulosonate-7-phosphate synthase I alpha (EC 2.5.1.54)	Chorismate Synthesis; <br>Common Pathway For Synthesis of Aromatic Compounds (DAHP synthase to chorismate)	B878_11848
gi|444240126|gb|ELU51674.1|	nucleotide-binding protein	1.005096813	NA	NA	6	8	15	5	13	6	5	8	19	19	16	5	yajQ	K09767	UPF0234 protein Yitk	- none -	B878_11853
gi|444240128|gb|ELU51676.1|	hypothetical protein B878_11863	NA	NA	1.904270879	218	236	282	202	266	175	417	386	343	399	586	580	aapJ	K09969	Glutamate Aspartate periplasmic binding protein precursor GltI (TC 3.A.1.3.4)	- none -	B878_11863
gi|444240131|gb|ELU51679.1|	amino acid ABC transporter ATP-binding protein	NA	NA	NA	0	0	0	0	0	0	0	0	2	0	1	0	aapP	K02028,ko:K09972	ABC-type polar amino acid transport system, ATPase component	- none -	B878_11878
gi|444240134|gb|ELU51682.1|	acylphosphatase	NA	NA	NA	0	0	0	0	0	0	0	0	0	2	0	0	acyP	K01512	Acylphosphate phosphohydrolase (EC 3.6.1.7), putative	Pyruvate metabolism II: acetyl-CoA, acetogenesis from pyruvate	B878_11893
gi|444240137|gb|ELU51685.1|	SAM-dependent methyltransferase	NA	NA	NA	0	1	1	2	1	3	0	1	3	6	0	0	rlmI	K06969	LSU m5C1962 methyltransferase RlmI	Ribosome biogenesis bacterial	B878_11908
gi|444240142|gb|ELU51689.1|	nucleoprotein/polynucleotide-associated enzyme	NA	NA	NA	4	9	27	6	5	0	7	6	13	19	5	4	yaiL	K09912	Nucleoprotein/polynucleotide-associated enzyme	- none -	B878_11543
gi|444240144|gb|ELU51691.1|	protease	NA	NA	NA	35	54	20	43	0	0	35	34	36	36	4	0	NA		Inner membrane protein YqiK	- none -	B878_11553
gi|444240145|gb|ELU51692.1|	hypothetical protein B878_11558	NA	NA	NA	1	1	0	0	0	0	0	0	0	0	0	0	NA		FIG01205237: hypothetical protein	- none -	B878_11558
gi|444240147|gb|ELU51694.1|	hypothetical protein B878_11568	-0.7934389	NA	NA	4	9	15	11	1	1	9	6	5	13	1	1	NA		hypothetical protein	- none -	B878_11568
gi|444240158|gb|ELU51705.1|	hypothetical protein B878_11623	NA	NA	NA	0	0	0	0	0	0	0	0	2	0	0	0	NA		serine/threonine kinase	- none -	B878_11623
gi|444240161|gb|ELU51708.1|	hypothetical protein B878_11638	NA	NA	NA	0	0	0	1	0	0	0	0	0	0	0	0	NA		FIG01206310: hypothetical protein	- none -	B878_11638
gi|444240166|gb|ELU51713.1|	hypothetical protein B878_11663	NA	NA	NA	1	1	8	2	11	11	0	1	7	13	10	19	NA		FIG01200959: hypothetical protein	- none -	B878_11663
gi|444240167|gb|ELU51714.1|	aminotransferase	NA	NA	NA	5	0	1	1	0	0	1	0	4	2	12	8	NA		Aspartate aminotransferase (AspB-4) (EC 2.6.1.1)	- none -	B878_11668
gi|444240175|gb|ELU51722.1|	3-oxoacyl-ACP reductase	NA	-1.350373428	-1.863299036	3	4	23	41	17	14	11	6	2	2	7	1	NA	K00059	3-oxoacyl-[acyl-carrier protein] reductase (EC 1.1.1.100)	Fatty Acid Biosynthesis FASII	B878_11718
gi|444240182|gb|ELU51728.1|	hypothetical protein B878_11328	NA	NA	NA	0	2	0	0	0	0	1	1	0	0	0	0	NA		FIG01203280: hypothetical protein	- none -	B878_11328
gi|444240185|gb|ELU51731.1|	hypothetical protein B878_11343	NA	NA	NA	0	1	0	0	0	4	0	2	0	1	0	0	NA	K22187	Aldehyde dehydrogenase B (EC 1.2.1.22)	Glycerolipid and Glycerophospholipid Metabolism in Bacteria; <br>Methylglyoxal Metabolism	B878_11343
gi|444240193|gb|ELU51739.1|	cytochrome o ubiquinol oxidase subunit II	NA	NA	NA	0	0	0	1	0	0	0	1	1	2	0	0	cyoA	K02297	Cytochrome O ubiquinol oxidase subunit II (EC 1.10.3.-)	Terminal cytochrome O ubiquinol oxidase; <br>Terminal cytochrome oxidases	B878_11383
gi|444240194|gb|ELU51740.1|	3-ketoacyl-(acyl-carrier-protein) reductase	NA	NA	NA	0	0	1	0	0	2	0	0	0	0	0	0	NA	K00059	3-oxoacyl-[acyl-carrier protein] reductase (EC 1.1.1.100)	Fatty Acid Biosynthesis FASII	B878_11388
gi|444240195|gb|ELU51741.1|	3-hydroxyisobutyrate dehydrogenase	0.878210495	-0.884006724	NA	14	14	10	11	14	10	17	22	18	16	8	11	mmsB	K00020	3-hydroxyisobutyrate dehydrogenase (EC 1.1.1.31)	Valine degradation	B878_11393
gi|444240196|gb|ELU51742.1|	enoyl-CoA hydratase/isomerase	NA	-1.200797568	NA	4	5	22	4	2	4	4	4	5	11	1	0	NA		Enoyl-CoA hydratase [valine degradation] (EC 4.2.1.17) / Enoyl-CoA hydratase [isoleucine degradation] (EC 4.2.1.17)	Isoleucine degradation; <br>Valine degradation	B878_11398
gi|444240197|gb|ELU51743.1|	enoyl-CoA hydratase	NA	NA	NA	4	1	14	12	9	4	4	6	2	3	0	0	NA		3-hydroxyisobutyryl-CoA hydrolase (EC 3.1.2.4)	Valine degradation	B878_11403
gi|444240198|gb|ELU51744.1|	acyl-CoA dehydrogenase	NA	NA	NA	0	0	0	0	1	0	0	0	0	1	0	0	NA		Branched-chain acyl-CoA dehydrogenase (EC 1.3.99.12)	Isoleucine degradation; <br>Valine degradation	B878_11408
gi|444240199|gb|ELU51745.1|	methylmalonate-semialdehyde dehydrogenase	NA	NA	-0.93245227	15	22	39	43	49	58	27	28	47	42	35	32	mmsA	K00140	Methylmalonate-semialdehyde dehydrogenase (EC 1.2.1.27)	Valine degradation	B878_11413
gi|444240200|gb|ELU51746.1|	acyl-CoA thiolase	1.66740383	-0.897785647	-1.395971527	3	3	13	10	10	11	0	7	11	10	5	5	atoB	K00626	3-ketoacyl-CoA thiolase [isoleucine degradation] (EC 2.3.1.16)	Isoleucine degradation	B878_11418
gi|444240202|gb|ELU51748.1|	isovaleryl-CoA dehydrogenase	NA	NA	NA	0	0	5	1	6	10	3	4	2	0	4	3	liuA	K00253	Isovaleryl-CoA dehydrogenase (EC 1.3.99.10)	- none -	B878_11428
gi|444240203|gb|ELU51749.1|	enoyl-CoA hydratase/isomerase	NA	NA	NA	0	0	0	0	1	3	0	0	0	0	0	0	liuC	K13766	Methylglutaconyl-CoA hydratase (EC 4.2.1.18)	- none -	B878_11443
gi|444240209|gb|ELU51755.1|	hypothetical protein B878_11473	NA	NA	NA	0	0	0	0	0	0	0	0	0	0	0	1	NA		Permease of the drug/metabolite transporter (DMT) superfamily	- none -	B878_11473
gi|444240214|gb|ELU51760.1|	acetate kinase	NA	-0.638408829	NA	7	12	30	17	2	3	2	3	9	12	2	2	ackA2	K00925	Acetate kinase (EC 2.7.2.1)	Fermentations: Lactate; <br>Fermentations: Mixed acid; <br>Pyruvate metabolism II: acetyl-CoA, acetogenesis from pyruvate	B878_11498
gi|444240217|gb|ELU51763.1|	exoribonuclease II	NA	NA	NA	2	8	10	6	0	0	4	5	10	5	1	1	rnb	K01147	Exoribonuclease II (EC 3.1.13.1)	RNA processing and degradation, bacterial	B878_11513
gi|444240218|gb|ELU51764.1|	AraC-type regulatory protein	NA	NA	NA	0	1	0	0	0	0	0	0	0	0	0	0	NA		Transcriptional regulator, AraC family	- none -	B878_11518
gi|444240220|gb|ELU51766.1|	ABC transporter substrate-binding protein	-2.308163066	-2.777107639	-1.531249683	12	35	71	49	23	21	4	1	6	8	5	4	NA	K02040	Phosphate ABC transporter, periplasmic phosphate-binding protein PstS (TC 3.A.1.7.1)	High affinity phosphate transporter and control of PHO regulon; <br>Phosphate metabolism	B878_11528
gi|444240224|gb|ELU51769.1|	transcriptional regulator	NA	NA	NA	5	6	1	10	8	4	19	12	12	5	11	10	NA		Transcriptional regulator, LysR family	- none -	B878_11073
gi|444240227|gb|ELU51772.1|	cytochrome b562	NA	NA	NA	0	0	1	0	0	0	0	0	0	0	0	0	NA	K15536	Soluble cytochrome b562	Soluble cytochromes and functionally related electron carriers	B878_11088
gi|444240229|gb|ELU51774.1|	hypothetical protein B878_11098	NA	NA	NA	0	0	14	8	5	6	2	0	2	0	0	1	NA		2-oxoglutarate dehydrogenase complex, dehydrogenase component	- none -	B878_11098
gi|444240236|gb|ELU51781.1|	flagellar motor switch protein G	NA	NA	NA	1	0	0	0	0	0	0	0	1	0	0	0	fliG	K02410	Flagellar motor switch protein FliG	Bacterial Chemotaxis; <br>Flagellum	B878_11133
gi|444240240|gb|ELU51785.1|	hypothetical protein B878_11153	NA	NA	NA	0	0	3	1	0	0	0	0	0	0	0	0	NA	K21218	putative sodium-type flagellar protein MotY precursor	- none -	B878_11153
gi|444240249|gb|ELU51794.1|	flagellin protein flaA	NA	NA	NA	0	0	0	0	0	0	0	0	0	0	2	0	NA		Flagellin protein FlaA	Flagellum; <br>Flagellum in Campylobacter	B878_11198
gi|444240261|gb|ELU51806.1|	GTPases - Sulfate adenylate transferase subunit 1	NA	NA	NA	2	7	6	0	1	0	6	5	4	4	0	0	NA		GTPases - Sulfate adenylate transferase subunit 1	- none -	B878_11258
gi|444240271|gb|ELU51816.1|	hypothetical protein B878_11308	NA	NA	NA	0	0	0	1	0	0	0	0	0	0	0	0	NA		putative integral membrane protein	- none -	B878_11308
gi|444240272|gb|ELU51817.1|	hypothetical protein B878_11313	NA	NA	NA	2	0	0	0	1	1	1	0	0	0	2	0	NA		FIG01057823: hypothetical protein	- none -	B878_11313
gi|444240273|gb|ELU51818.1|	flagellar hook-associated protein FlgL	NA	NA	NA	0	1	0	0	0	0	0	0	0	0	0	0	VPA0274	K02397	NA	NA
gi|444240277|gb|ELU51821.1|	N-acetylmuramoyl-L-alanine amidase	NA	NA	NA	1	2	0	3	2	3	1	3	2	0	0	2	amiB	K01448	N-acetylmuramoyl-L-alanine amidase (EC 3.5.1.28)	Murein Hydrolases; <br>Recycling of Peptidoglycan Amino Acids; <br>Zinc regulated enzymes	B878_10826
gi|444240285|gb|ELU51829.1|	adenylosuccinate synthetase	NA	NA	NA	59	88	118	117	52	72	69	82	152	148	79	87	purA	K01939	Adenylosuccinate synthetase (EC 6.3.4.4)	EC 6.3.4.- Ligases that form carbon-nitrogen bonds	B878_10866
gi|444240287|gb|ELU51831.1|	bifunctional nitric oxide dioxygenase/dihydropteridine reductase 2	NA	NA	NA	0	1	0	0	0	0	0	0	0	0	0	0	hmp	K05916	Flavohemoprotein (Hemoglobin-like protein) (Flavohemoglobin) (Nitric oxide dioxygenase) (EC 1.14.12.17)	Bacterial hemoglobins; <br>Flavohaemoglobin; <br>Glutaredoxins	B878_10876
gi|444240289|gb|ELU51833.1|	ribonuclease R	NA	-0.98648209	-2.116808282	14	17	57	47	29	43	8	13	34	33	11	15	rnr	K12573	3&#39;-to-5&#39; exoribonuclease RNase R	RNA processing and degradation, bacterial	B878_10886
gi|444240290|gb|ELU51834.1|	23S rRNA (guanosine-2'-O-)-methyltransferase	NA	NA	NA	0	2	8	8	4	6	1	2	7	6	1	2	rlmB	K03218	23S rRNA (guanosine-2&#39;-O-) -methyltransferase rlmB (EC 2.1.1.-)	- none -	B878_10891
gi|444240292|gb|ELU51836.1|	tryptophanyl-tRNA ligase	0.737519675	0.693159829	NA	37	47	53	45	17	13	53	52	70	88	19	14	trpS	K01867	Tryptophanyl-tRNA synthetase (EC 6.1.1.2)	tRNA aminoacylation, Trp	B878_10901
gi|444240296|gb|ELU51840.1|	bifunctional N-succinyldiaminopimelate-aminotransferase/acetylornithine transaminase protein	NA	NA	0.918759009	58	74	106	95	25	25	82	80	127	102	69	44	argD	K00821	Acetylornithine aminotransferase (EC 2.6.1.11) / N-succinyl-L,L-diaminopimelate aminotransferase (EC 2.6.1.17) / Succinylornithine transaminase (EC 2.6.1.81)	Arginine Biosynthesis extended; <br>Arginine and Ornithine Degradation; <br>Lysine Biosynthesis DAP Pathway	B878_10921
gi|444240297|gb|ELU51841.1|	arginine N-succinyltransferase	NA	NA	NA	0	0	0	0	0	0	0	0	0	0	1	0	astA	K00673	Arginine N-succinyltransferase (EC 2.3.1.109)	Arginine and Ornithine Degradation	B878_10926
gi|444240298|gb|ELU51842.1|	succinylglutamic semialdehyde dehydrogenase	NA	-0.815656613	NA	18	20	70	53	31	35	27	21	54	56	30	19	astD	K06447	Succinylglutamic semialdehyde dehydrogenase (EC 1.2.1.71)	Arginine and Ornithine Degradation	B878_10931
gi|444240299|gb|ELU51843.1|	hypothetical protein B878_10936	NA	NA	NA	0	1	13	9	6	1	6	3	2	7	5	1	NA		FIG008480: hypothetical protein	- none -	B878_10936
gi|444240300|gb|ELU51844.1|	DNA-binding transcriptional dual regulator Crp	NA	NA	NA	117	155	241	168	76	75	110	165	297	276	142	128	crp	K10914	Cyclic AMP receptor protein	CytR regulation; <br>cAMP signaling in bacteria	B878_10941
gi|444240301|gb|ELU51845.1|	phosphoribulokinase	NA	NA	0.615159695	10	17	18	15	8	15	15	11	31	40	17	25	prkB	K00855	Phosphoribulokinase homolog, function unknown	- none -	B878_10946
gi|444240305|gb|ELU51849.1|	ABC transporter ATP-binding subunit	NA	NA	NA	0	0	0	3	0	0	0	0	1	0	0	0	yheS	K06158	Glutathione-regulated potassium-efflux system ATP-binding protein	Glutathione-regulated potassium-efflux system and associated functions; <br>Potassium homeostasis	B878_10966
gi|444240306|gb|ELU51850.1|	glutathione-regulated potassium-efflux system ancillary protein KefG	NA	NA	NA	0	0	0	0	1	0	0	0	0	0	0	0	kefG	K11748	Glutathione-regulated potassium-efflux system ancillary protein KefG	Glutathione-regulated potassium-efflux system and associated functions; <br>Potassium homeostasis	B878_10971
gi|444240309|gb|ELU51853.1|	peptidyl-prolyl cis-trans isomerase	NA	NA	NA	21	25	31	37	15	8	31	41	36	37	38	36	slyD	K03775	FKBP-type peptidyl-prolyl cis-trans isomerase SlyD (EC 5.2.1.8)	Peptidyl-prolyl cis-trans isomerase; <br>Potassium homeostasis	B878_10986
gi|444240310|gb|ELU51854.1|	L-asparaginase	NA	NA	NA	0	1	0	0	0	0	0	0	0	0	0	0	iaaA	K13051	Isoaspartyl aminopeptidase (EC 3.4.19.5) @ Asp-X dipeptidase	Protein degradation	B878_10991
gi|444240313|gb|ELU51857.1|	FKBP-type peptidylprolyl isomerase	NA	NA	NA	325	333	395	369	194	200	323	364	509	457	285	255	fkpA	K03772	FKBP-type peptidyl-prolyl cis-trans isomerase FkpA precursor (EC 5.2.1.8)	Peptidyl-prolyl cis-trans isomerase; <br>Potassium homeostasis	B878_11006
gi|444240314|gb|ELU51858.1|	hypothetical protein B878_11011	NA	NA	NA	0	1	3	4	0	0	0	1	8	9	2	0	yheO		YheO-like PAS domain	- none -	B878_11011
gi|444240318|gb|ELU51862.1|	30S ribosomal protein S12	NA	NA	NA	2	6	0	3	0	0	10	14	5	7	4	5	rpsL	K02950	SSU ribosomal protein S12p (S23e)	Mycobacterium virulence operon involved in protein synthesis (SSU ribosomal proteins); <br>Ribosomal protein S12p Asp methylthiotransferase; <br>Ribosome SSU bacterial	B878_11031
gi|444240319|gb|ELU51863.1|	30S ribosomal protein S7	NA	1.085777721	NA	44	68	19	27	3	1	52	75	117	109	35	42	rpsG	K02992	SSU ribosomal protein S7p (S5e)	Mycobacterium virulence operon involved in protein synthesis (SSU ribosomal proteins); <br>Ribosome SSU bacterial	B878_11036
gi|444240320|gb|ELU51864.1|	elongation factor G	NA	NA	NA	82	109	155	143	62	73	92	96	160	174	63	90	fusA1	K02355	Translation elongation factor G	Mycobacterium virulence operon involved in protein synthesis (SSU ribosomal proteins); <br>Translation elongation factor G family; <br>Translation elongation factors bacterial; <br>Universal GTPases	B878_11041
gi|444240323|gb|ELU51866.1|	histidine kinase, partial	NA	NA	NA	0	0	2	1	0	0	0	0	0	0	0	0	NA	K03406	Methyl-accepting chemotaxis protein	- none -	B878_10567
gi|444240324|gb|ELU51867.1|	hypothetical protein B878_10572	NA	NA	NA	0	0	1	0	0	0	0	0	0	0	0	0	NA		HPT domain containing protein	- none -	B878_10572
gi|444240326|gb|ELU51869.1|	dimethylmenaquinone methyltransferase	NA	NA	NA	0	0	0	0	0	0	0	0	0	1	0	0	NA	K10218	hypothetical protein	- none -	B878_10582
gi|444240333|gb|ELU51876.1|	DNA repair exonuclease	NA	NA	NA	0	0	0	0	0	0	0	0	0	1	0	0	sbcC	K03546	Exonuclease SbcC	DNA repair, bacterial	B878_10617
gi|444240341|gb|ELU51884.1|	hypothetical protein B878_10657	NA	NA	NA	0	0	0	0	0	0	0	0	1	0	0	1	NA	K06987	Predicted deacylase	- none -	B878_10657
gi|444240342|gb|ELU51885.1|	hypothetical protein B878_10662	NA	NA	1.416505478	49	46	33	17	22	19	67	66	73	85	75	78	NA		Putative S-transferase	- none -	B878_10662
gi|444240344|gb|ELU51887.1|	L-allo-threonine aldolase	NA	-0.558321025	NA	76	69	80	86	26	49	54	56	124	114	31	44	ltaE	K01620	Low-specificity L-threonine aldolase (EC 4.1.2.48)	Glycine Biosynthesis; <br>Threonine degradation	B878_10672
gi|444240345|gb|ELU51888.1|	ADP-ribose pyrophosphatase	NA	NA	NA	0	0	1	0	0	0	0	0	0	0	0	0	NA	K01515	ADP-ribose pyrophosphatase (EC 3.6.1.13)	CBSS-342610.3.peg.1794; <br>NAD and NADP cofactor biosynthesis global; <br>Nudix proteins (nucleoside triphosphate hydrolases)	B878_10677
gi|444240347|gb|ELU51890.1|	hypothetical protein B878_10687	NA	NA	NA	0	0	2	0	0	0	0	0	0	0	0	0	yieM		FIG01199837: hypothetical protein	- none -	B878_10687
gi|444240349|gb|ELU51892.1|	LysR family transcriptional regulator	NA	NA	NA	0	0	0	1	0	0	0	0	0	0	0	0	NA		Predicted Lactate-responsive regulator, LysR family	Lactate utilization	B878_10697
gi|444240350|gb|ELU51893.1|	D-lactate dehydrogenase	NA	NA	NA	0	0	6	2	5	2	0	0	3	2	5	0	dld	K03777	D-Lactate dehydrogenase (EC 1.1.2.5)	Lactate utilization; <br>Respiratory dehydrogenases 1	B878_10702
gi|444240358|gb|ELU51901.1|	hypothetical protein B878_10742	NA	NA	NA	0	2	0	0	0	0	3	1	0	0	0	0	NA		FIG01199933: hypothetical protein	- none -	B878_10742
gi|444240360|gb|ELU51903.1|	histidine kinase	NA	NA	NA	0	0	0	1	0	0	0	0	0	0	0	0	NA		Methyl-accepting chemotaxis protein	- none -	B878_10752
gi|444240363|gb|ELU51906.1|	hypothetical protein B878_10767	NA	NA	NA	0	1	0	0	0	0	0	1	0	0	0	0	NA		FIG01200898: hypothetical protein	- none -	B878_10767
gi|444240366|gb|ELU51909.1|	3-oxoacyl-(acyl carrier protein) synthase III	NA	NA	NA	0	0	2	0	0	1	0	2	3	0	4	6	fabH2	K00648	3-oxoacyl-[acyl-carrier-protein] synthase, KASIII (EC 2.3.1.41)	- none -	B878_10782
gi|444240368|gb|ELU51911.1|	hypothetical protein B878_10792	NA	NA	NA	0	0	0	0	0	1	0	0	0	0	0	0	NA		FIG01201902: hypothetical protein	- none -	B878_10792
gi|444240372|gb|ELU51914.1|	hypothetical protein B878_10372	NA	-0.900771633	-1.770410492	2	2	21	27	8	9	0	3	16	16	2	3	yeaH	K09786	FIG002076: hypothetical protein	- none -	B878_10372
gi|444240373|gb|ELU51915.1|	SpoVR family protein	NA	NA	-1.892195913	0	5	37	36	5	11	0	1	32	27	2	4	ycgB		Stage V sporulation protein involved in spore cortex synthesis (SpoVR)	- none -	B878_10377
gi|444240374|gb|ELU51916.1|	3-deoxy-manno-octulosonate cytidylyltransferase	NA	NA	NA	5	13	17	14	4	7	16	11	17	20	17	15	kdsB	K00979	3-deoxy-manno-octulosonate cytidylyltransferase (EC 2.7.7.38)	- none -	B878_10382
gi|444240375|gb|ELU51917.1|	Protein YcaR in KDO2-Lipid A biosynthesis cluster	NA	NA	NA	0	0	3	0	0	0	0	0	2	4	0	0	NA	K09791	FIG002473: Protein YcaR in KDO2-Lipid A biosynthesis cluster	- none -	B878_10387
gi|444240377|gb|ELU51919.1|	lipid transporter ATP-binding/permease protein	NA	NA	NA	0	0	0	1	0	0	0	0	0	0	0	0	msbA	K11085	Lipid A export ATP-binding/permease protein MsbA	- none -	B878_10397
gi|444240383|gb|ELU51925.1|	hypothetical protein B878_10427	NA	NA	NA	0	0	1	0	0	1	0	0	0	0	0	0	VV12079		FIG01200287: hypothetical protein	- none -	B878_10427
gi|444240384|gb|ELU51926.1|	transcription-repair coupling factor	NA	NA	NA	0	1	0	0	0	0	1	1	0	0	0	0	mfd	K03723	Transcription-repair coupling factor	Cell division-ribosomal stress proteins cluster; <br>DNA-replication; <br>Transcription factors bacterial	B878_10432
gi|444240385|gb|ELU51927.1|	hypothetical protein B878_10437	NA	NA	NA	0	1	0	1	1	0	0	1	7	8	7	3	pgs1		FIG01200265: hypothetical protein	- none -	B878_10437
gi|444240393|gb|ELU51935.1|	hypothetical protein B878_10477	NA	NA	NA	26	17	51	44	25	25	28	30	50	64	19	20	hinT	K02503	YcfF/hinT protein: a purine nucleoside phosphoramidase	- none -	B878_10477
gi|444240394|gb|ELU51936.1|	hypothetical protein B878_10482	NA	NA	NA	5	11	0	4	0	0	0	0	1	0	0	0	NA	K03406	Methyl-accepting chemotaxis protein I (serine chemoreceptor protein)	Bacterial Chemotaxis	B878_10482
gi|444240395|gb|ELU51937.1|	hypothetical protein B878_10487	0.751949172	0.58579304	1.603005831	55	64	71	65	33	26	109	108	155	156	116	98	VV2376		FIG01199829: hypothetical protein	- none -	B878_10487
gi|444240396|gb|ELU51938.1|	uridine phosphorylase	NA	NA	NA	2	3	8	6	1	1	4	1	7	6	3	6	udp	K00757	Uridine phosphorylase (EC 2.4.2.3)	pyrimidine conversions	B878_10492
gi|444240397|gb|ELU51939.1|	zinc/cadmium/mercury/lead-transporting ATPase	NA	NA	NA	0	0	0	0	0	1	0	0	0	0	0	0	zntA	K01534	Lead, cadmium, zinc and mercury transporting ATPase (EC 3.6.3.3) (EC 3.6.3.5); Copper-translocating P-type ATPase (EC 3.6.3.4)	Copper homeostasis	B878_10497
gi|444240399|gb|ELU51941.1|	hypothetical protein B878_10507	NA	NA	NA	2	0	15	18	20	29	15	13	92	96	67	74	NA		Inosine monophosphate dehydrogenase-related protein	- none -	B878_10507
gi|444240400|gb|ELU51942.1|	hypothetical protein B878_10512	NA	NA	NA	0	1	2	1	0	1	0	1	3	4	0	0	NA	K07137	NAD(FAD)-utilizing dehydrogenase, sll0175 homolog	- none -	B878_10512
gi|444240407|gb|ELU51949.1|	hypothetical protein B878_10547	NA	NA	NA	0	1	0	2	0	0	0	0	0	0	0	1	NA		FIG01201986: hypothetical protein	- none -	B878_10547
gi|444240416|gb|ELU51957.1|	S-transferase	NA	NA	NA	33	37	86	81	36	46	47	54	100	96	57	53	NA	K11209	Glutathione S-transferase (EC 2.5.1.18)	Glutathione: Non-redox reactions	B878_10102
gi|444240418|gb|ELU51959.1|	D-alanyl-D-alanine carboxypeptidase	NA	NA	NA	0	1	0	0	0	0	0	0	0	0	0	0	NA	K07258	D-alanyl-D-alanine carboxypeptidase (EC 3.4.16.4)	CBSS-84588.1.peg.1247; <br>Murein Hydrolases; <br>Peptidoglycan Biosynthesis	B878_10112
gi|444240421|gb|ELU51962.1|	peroxiredoxin	2.06395766	2.02889345	1.8467124	27	39	29	34	32	25	50	60	80	84	47	48	NA		Antioxidant, AhpC/Tsa family	- none -	B878_10127
gi|444240424|gb|ELU51965.1|	hypothetical protein B878_10142	NA	NA	NA	1	0	0	0	0	0	0	0	0	0	0	0	NA		hypothetical protein	- none -	B878_10142
gi|444240428|gb|ELU51969.1|	phospholipase	NA	NA	NA	0	0	1	0	0	0	0	0	0	0	0	0	NA		UPF0028 protein YchK	- none -	B878_10162
gi|444240429|gb|ELU51970.1|	hypothetical protein B878_10167	NA	NA	NA	0	0	0	0	0	0	0	0	0	0	0	1	NA	K09823	Zinc uptake regulation protein ZUR	Oxidative stress; <br>Zinc regulated enzymes	B878_10167
gi|444240432|gb|ELU51973.1|	hypothetical protein B878_10182	NA	NA	NA	0	0	0	0	0	0	1	0	0	0	0	0	NA		Putative metal chaperone, involved in Zn homeostasis, GTPase of COG0523 family	Zinc regulated enzymes	B878_10182
gi|444240442|gb|ELU51983.1|	sugar ABC transporter periplasmic protein	-1.80554155	-5.579504719	-2.097917027	13	30	58	80	4	8	4	3	7	5	3	1	ugpB	K05813	Glycerol-3-phosphate ABC transporter, periplasmic glycerol-3-phosphate-binding protein (TC 3.A.1.1.3)	Glycerol and Glycerol-3-phosphate Uptake and Utilization	B878_10232
gi|444240443|gb|ELU51984.1|	glycerophosphoryl diester phosphodiesterase	NA	NA	NA	0	1	1	0	0	0	0	0	0	0	0	0	ugpQ	K01126	Glycerophosphoryl diester phosphodiesterase (EC 3.1.4.46)	Glycerol and Glycerol-3-phosphate Uptake and Utilization	B878_10237
gi|444240445|gb|ELU51986.1|	hypothetical protein B878_10247	NA	NA	1.25893696	39	42	65	51	30	30	48	46	75	77	34	50	NA		Universal stress protein family 8	- none -	B878_10247
gi|444240447|gb|ELU51988.1|	ABC transporter ATP-binding protein	NA	NA	NA	0	1	0	0	0	0	0	0	0	0	0	0	NA		ABC-type transport system, ATPase component	- none -	B878_10257
gi|444240448|gb|ELU51989.1|	peptidase	NA	NA	NA	9	7	13	10	0	0	3	12	9	3	6	3	NA	K01322	Prolyl endopeptidase (EC 3.4.21.26)	EC 3.4.21.- Serine endopeptidase	B878_10262
gi|444240457|gb|ELU51998.1|	hypothetical protein B878_10307	NA	NA	NA	0	0	0	0	0	0	1	0	0	0	1	0	NA		Nudix hydrolase family protein PA3470	Nudix proteins (nucleoside triphosphate hydrolases)	B878_10307
gi|444240458|gb|ELU51999.1|	beta-lactamase	NA	NA	NA	0	2	0	0	0	0	0	0	0	1	0	0	NA	K17836,ko:K19217	Beta-lactamase (EC 3.5.2.6)	Beta-lactamase	B878_10312
gi|444240461|gb|ELU52002.1|	hypothetical protein B878_10327	NA	-0.848640159	NA	172	255	322	229	201	145	121	132	197	191	121	129	cusF		FIG01200120: hypothetical protein	- none -	B878_10327
gi|444240462|gb|ELU52003.1|	hypothetical protein B878_10342	-1.636055656	-1.722429084	-1.884040929	164	200	245	253	147	126	49	44	91	99	50	60	cusB	K07798	Cobalt/zinc/cadmium efflux RND transporter, membrane fusion protein, CzcB family	Cobalt-zinc-cadmium resistance	B878_10342
gi|444240463|gb|ELU52004.1|	hypothetical protein B878_10347	-1.666682157	-1.712174801	-2.623277112	100	141	109	94	100	72	33	33	29	30	21	13	NA		Heavy metal RND efflux outer membrane protein, CzcC family	Cobalt-zinc-cadmium resistance	B878_10347
gi|444240472|gb|ELU52012.1|	hypothetical protein B878_09872	NA	NA	NA	0	0	0	0	0	1	0	0	0	0	0	0	NA		FIG01200531: hypothetical protein	- none -	B878_09872
gi|444240478|gb|ELU52018.1|	hypothetical protein B878_09902	NA	NA	NA	0	0	0	0	0	0	0	0	0	0	1	0	NA		TPR domain protein	- none -	B878_09902
gi|444240482|gb|ELU52022.1|	hypothetical protein B878_09922	NA	NA	NA	0	0	0	0	0	0	0	0	1	0	0	0	NA		Membrane fusion protein of RND family multidrug efflux pump	Multidrug Resistance Efflux Pumps	B878_09922
gi|444240483|gb|ELU52023.1|	hypothetical protein B878_09927	NA	NA	NA	1	7	0	0	0	0	0	10	5	6	0	1	NA		RND multidrug efflux transporter; Acriflavin resistance protein	Multidrug Resistance Efflux Pumps	B878_09927
gi|444240488|gb|ELU52028.1|	hypothetical protein B878_09952	NA	NA	NA	0	0	1	1	0	0	0	0	0	0	0	0	NA		Phosphoserine phosphatase (EC 3.1.3.3)	Glycine and Serine Utilization; <br>Serine Biosynthesis	B878_09952
gi|444240502|gb|ELU52042.1|	phosphoenolpyruvate synthase	-0.928224915	-1.065010461	-0.901756087	57	82	150	136	49	56	35	61	133	114	42	43	ppsA	K01007	Phosphoenolpyruvate synthase (EC 2.7.9.2)	Glycolysis and Gluconeogenesis; <br>Pyruvate metabolism I: anaplerotic reactions, PEP	B878_10032
gi|444240506|gb|ELU52046.1|	sensory transduction protein kinase	NA	NA	NA	2	4	4	2	0	0	0	2	6	7	0	0	NA		FIG01202401: hypothetical protein	- none -	B878_10052
gi|444240513|gb|ELU52052.1|	pyruvate dehydrogenase dihydrolipoyltransacetylase	NA	NA	NA	132	183	116	136	75	47	140	176	225	246	91	97	aceF	K00627	Dihydrolipoamide acetyltransferase component of pyruvate dehydrogenase complex (EC 2.3.1.12)	Dehydrogenase complexes; <br>Pyruvate metabolism II: acetyl-CoA, acetogenesis from pyruvate	B878_09652
gi|444240514|gb|ELU52053.1|	dihydrolipoamide dehydrogenase	NA	0.449569449	0.622571183	501	551	580	584	278	273	512	567	879	849	403	442	lpdA	K00382	Glutathione reductase (EC 1.8.1.7)	Glutathione: Redox cycle	B878_09657
gi|444240515|gb|ELU52054.1|	hypothetical protein B878_09662	NA	NA	NA	19	25	23	21	0	0	9	17	12	8	2	0	luxR	K10913	Quorum-sensing regulator of virulence HapR	Vibrio Polysaccharide (VPS) Biosynthesis	B878_09662
gi|444240516|gb|ELU52055.1|	hypoxanthine-guanine phosphoribosyltransferase	NA	NA	NA	7	11	12	10	5	7	23	15	12	8	1	5	hpt	K00760	Hypoxanthine-guanine phosphoribosyltransferase (EC 2.4.2.8)	Cell division-ribosomal stress proteins cluster	B878_09667
gi|444240517|gb|ELU52056.1|	carbonic anhydrase	0.621118273	NA	0.452343605	24	32	62	44	29	23	26	32	73	72	29	15	can	K01673	Carbonic anhydrase (EC 4.2.1.1)	Zinc regulated enzymes	B878_09672
gi|444240519|gb|ELU52058.1|	ABC transporter ATP-binding protein	NA	NA	NA	0	1	1	1	0	0	0	0	0	0	1	0	yadG	K01990	ABC-type multidrug transport system, ATPase component	- none -	B878_09682
gi|444240523|gb|ELU52062.1|	3-methyl-2-oxobutanoate hydroxymethyltransferase	NA	NA	NA	18	24	31	19	21	12	24	16	40	41	27	16	panB	K00606	3-methyl-2-oxobutanoate hydroxymethyltransferase (EC 2.1.2.11)	Coenzyme A Biosynthesis	B878_09702
gi|444240525|gb|ELU52064.1|	poly(A) polymerase	NA	NA	NA	0	1	6	4	3	3	2	3	1	4	7	8	pcnB	K00970	Poly(A) polymerase (EC 2.7.7.19)	Polyadenylation bacterial	B878_09712
gi|444240527|gb|ELU52066.1|	DnaK suppressor protein	NA	NA	NA	0	3	1	1	0	1	3	5	2	3	2	0	dksA	K06204	RNA polymerase-binding transcription factor DksA	Zinc regulated enzymes	B878_09722
gi|444240529|gb|ELU52068.1|	ATP-dependent RNA helicase HrpB	NA	NA	NA	1	1	2	1	0	0	3	3	0	0	4	2	hrpB	K03579	ATP-dependent helicase HrpB	- none -	B878_09732
gi|444240530|gb|ELU52069.1|	hypothetical protein B878_09737	NA	NA	NA	0	0	0	1	0	0	0	0	0	1	1	0	mrcB	K05365	Multimodular transpeptidase-transglycosylase (EC 2.4.1.129) (EC 3.4.-.-)	Peptidoglycan Biosynthesis; <br>Type IV pilus	B878_09737
gi|444240531|gb|ELU52070.1|	hypothetical protein B878_09742	NA	NA	NA	0	0	0	0	0	0	3	7	0	0	0	4	VP2496	K07001	FIG01045360: hypothetical protein	- none -	B878_09742
gi|444240532|gb|ELU52071.1|	bifunctional aconitate hydratase 2/2-methylisocitrate dehydratase	NA	NA	-0.64405202	497	613	741	714	174	224	488	561	981	1006	214	208	acnB	K01682	Aconitate hydratase 2 (EC 4.2.1.3) @ 2-methylisocitrate dehydratase (EC 4.2.1.99)	Glyoxylate bypass; <br>Methylcitrate cycle; <br>TCA Cycle	B878_09747
gi|444240534|gb|ELU52073.1|	hypothetical protein B878_09757	NA	NA	NA	0	0	0	0	0	0	0	0	21	28	28	41	glnK	K04752	Nitrogen regulatory protein P-II	Ammonia assimilation	B878_09757
gi|444240536|gb|ELU52075.1|	hypothetical protein B878_09767	NA	NA	1.003640537	40	39	47	31	31	23	33	43	63	83	57	58	fbpA	K02012	Ferric iron ABC transporter, iron-binding protein	Iron acquisition in Streptococcus; <br>Transport of Iron	B878_09767
gi|444240538|gb|ELU52077.1|	hypothetical protein B878_09777	NA	NA	NA	0	0	3	0	0	0	0	0	0	0	0	0	fbpC	K02010	Ferric iron ABC transporter, ATP-binding protein	Iron acquisition in Streptococcus; <br>Transport of Iron	B878_09777
gi|444240548|gb|ELU52087.1|	hypothetical protein B878_09827	NA	NA	NA	0	4	7	0	0	0	2	1	0	1	0	0	NA	K02035	(GlcNAc)2 ABC transporter, periplasmic substrate-binding protein	(GlcNAc)2 Catabolic Operon	B878_09827
gi|444240549|gb|ELU52088.1|	hypothetical protein B878_09832	NA	NA	NA	1	0	0	0	0	0	0	1	0	0	0	0	chiS	K19694	Chitin catabolic cascade sensor histidine kinase ChiS	(GlcNAc)2 Catabolic Operon	B878_09832
gi|444240554|gb|ELU52092.1|	erythrose 4-phosphate dehydrogenase	NA	NA	NA	5	4	4	0	2	3	6	7	8	8	3	1	epd	K03472	D-erythrose-4-phosphate dehydrogenase (EC 1.2.1.72)	Pyridoxin (Vitamin B6) Biosynthesis	B878_09392
gi|444240555|gb|ELU52093.1|	phosphoglycerate kinase	0.512417612	NA	-0.381932101	302	374	571	628	234	231	442	417	667	700	249	245	pgk	K00927	Phosphoglycerate kinase (EC 2.7.2.3)	Entner-Doudoroff Pathway; <br>Glycolysis and Gluconeogenesis	B878_09397
gi|444240556|gb|ELU52094.1|	fructose-bisphosphate aldolase	NA	NA	NA	293	386	533	554	171	205	339	349	597	650	165	197	fbaA	K01624	Fructose-bisphosphate aldolase class II (EC 4.1.2.13)	Glycolysis and Gluconeogenesis	B878_09402
gi|444240561|gb|ELU52099.1|	oxidative stress defense protein	NA	NA	NA	3	1	8	5	23	22	5	4	8	8	31	23	NA	K09807	Protein of unknown function DUF541	CBSS-316407.3.peg.2816	B878_09427
gi|444240562|gb|ELU52100.1|	D-3-phosphoglycerate dehydrogenase	NA	NA	NA	127	154	192	181	38	53	95	120	210	188	46	51	serA	K00058	D-3-phosphoglycerate dehydrogenase (EC 1.1.1.95)	Glycine and Serine Utilization; <br>Pyridoxin (Vitamin B6) Biosynthesis; <br>Serine Biosynthesis	B878_09432
gi|444240563|gb|ELU52101.1|	ribose-5-phosphate isomerase A	NA	NA	-0.481906401	99	92	163	146	61	74	106	102	164	159	70	64	rpiA	K01807	Ribose 5-phosphate isomerase A (EC 5.3.1.6)	D-ribose utilization; <br>Pentose phosphate pathway	B878_09437
gi|444240565|gb|ELU52103.1|	hypothetical protein B878_09447	NA	NA	NA	0	1	0	0	0	0	0	1	0	0	0	0	zapA	K09888	Z-ring-associated protein ZapA	Bacterial Cytoskeleton	B878_09447
gi|444240566|gb|ELU52104.1|	hypothetical protein B878_09452	NA	-1.060261286	NA	3	8	14	8	6	5	10	7	13	17	13	17	VV2847	K09895	FIG001590: Putative conserved exported protein precursor	CBSS-87626.3.peg.3639	B878_09452
gi|444240571|gb|ELU52109.1|	aminomethyltransferase	NA	NA	NA	13	14	2	5	5	2	19	19	10	7	8	5	ygfZ	K06980	Folate-dependent protein for Fe/S cluster synthesis/repair in oxidative stress	- none -	B878_09477
gi|444240572|gb|ELU52110.1|	hypothetical protein B878_09482	NA	NA	NA	0	0	0	0	0	0	0	0	0	2	0	2	sdhE	K09159	Succinate dehydrogenase flavin-adding protein, antitoxin of CptAB toxin-antitoxin	- none -	B878_09482
gi|444240575|gb|ELU52113.1|	RNA polymerase sigma factor RpoE	NA	NA	NA	8	5	11	15	0	1	2	7	11	10	5	4	rpoE	K03088	RNA polymerase sigma factor RpoE	Transcription initiation, bacterial sigma factors	B878_09497
gi|444240576|gb|ELU52114.1|	negative regulator of sigma E activity	NA	NA	0.684270375	1	2	2	1	1	1	0	2	9	7	1	7	rseA	K03597	Sigma factor RpoE negative regulatory protein RseA	Periplasmic Stress Response; <br>Transcription initiation, bacterial sigma factors	B878_09502
gi|444240577|gb|ELU52115.1|	anti-sigma E factor	NA	NA	NA	11	9	11	12	7	7	13	8	11	8	11	11	rseB	K03598	Sigma factor RpoE negative regulatory protein RseB	Periplasmic Stress Response; <br>Transcription initiation, bacterial sigma factors	B878_09507
gi|444240579|gb|ELU52117.1|	GTP-binding protein LepA	NA	NA	NA	1	1	4	1	0	4	0	1	0	2	0	0	lepA	K03596	Translation elongation factor LepA	Heat shock dnaK gene cluster extended; <br>Translation elongation factors bacterial; <br>Universal GTPases	B878_09517
gi|444240581|gb|ELU52119.1|	ribonuclease III	NA	NA	0.664353679	11	8	14	10	9	8	17	14	17	18	16	23	rnc	K03685	Ribonuclease III (EC 3.1.26.3)	CBSS-176299.4.peg.1292; <br>RNA processing and degradation, bacterial	B878_09527
gi|444240582|gb|ELU52120.1|	GTPase Era	NA	NA	NA	0	0	0	0	1	0	0	0	0	0	0	0	era	K03595	GTP-binding protein Era	Bacterial Cell Division; <br>CBSS-176299.4.peg.1292; <br>Universal GTPases; <br>tRNA modification Archaea	B878_09532
gi|444240584|gb|ELU52122.1|	pyridoxine 5'-phosphate synthase	NA	NA	NA	16	13	43	34	15	12	22	22	39	32	24	15	pdxJ	K03474	Pyridoxine 5&#39;-phosphate synthase (EC 2.6.99.2)	Pyridoxin (Vitamin B6) Biosynthesis	B878_09542
gi|444240588|gb|ELU52126.1|	(p)ppGpp synthetase I/GTP pyrophosphokinase	NA	NA	NA	0	0	0	0	0	0	0	1	0	0	0	0	relA	K00951	GTP pyrophosphokinase (EC 2.7.6.5), (p)ppGpp synthetase I	CBSS-176299.4.peg.1292; <br>Plastidial (p)ppGpp-mediated response in plants; <br>Stringent Response, (p)ppGpp metabolism	B878_09562
gi|444240591|gb|ELU52129.1|	enolase	NA	NA	-0.551053982	897	962	1146	1282	488	474	1059	1045	1488	1425	624	687	eno	K01689	Enolase (EC 4.2.1.11)	Entner-Doudoroff Pathway; <br>Glycolysis and Gluconeogenesis; <br>Serine-glyoxylate cycle	B878_09577
gi|444240594|gb|ELU52132.1|	2-C-methyl-D-erythritol 2,4-cyclodiphosphate synthase	NA	NA	1.525002486	0	4	5	1	5	1	1	2	10	11	13	13	ispF	K01770	2-C-methyl-D-erythritol 2,4-cyclodiphosphate synthase (EC 4.6.1.12)	Isoprenoid Biosynthesis; <br>Nonmevalonate Branch of Isoprenoid Biosynthesis	B878_09592
gi|444240595|gb|ELU52133.1|	tRNA pseudouridine synthase D	NA	NA	NA	13	12	14	18	14	11	17	18	20	23	13	10	truD	K06176	tRNA pseudouridine 13 synthase (EC 4.2.1.-)	tRNA modification Archaea; <br>tRNA processing	B878_09597
gi|444240596|gb|ELU52134.1|	5'(3')-nucleotidase/polyphosphatase	NA	0.489695782	NA	3	2	8	3	9	7	3	2	17	24	4	6	surE	K03787	5-nucleotidase SurE (EC 3.1.3.5) @ Exopolyphosphatase (EC 3.6.1.11)	Housecleaning nucleoside triphosphate pyrophosphatases; <br>Phosphate metabolism	B878_09602
gi|444240600|gb|ELU52138.1|	DNA mismatch repair protein MutS	NA	NA	NA	0	0	0	3	0	1	0	0	0	3	0	0	mutS	K03555	DNA mismatch repair protein MutS	DNA repair, bacterial MutL-MutS system	B878_09622
gi|444240602|gb|ELU52140.1|	recombinase A	NA	NA	NA	80	90	134	115	31	36	73	81	169	164	58	49	recA	K03553	RecA protein	DNA-replication; <br>DNA repair, bacterial; <br>DNA repair, bacterial RecFOR pathway; <br>DNA repair, bacterial UmuCD system; <br>RecA and RecX	B878_09632
gi|444240604|gb|ELU52142.1|	alanyl-tRNA ligase	NA	NA	-1.52886296	89	120	153	119	41	53	99	111	171	176	46	43	alaS	K01872	Alanyl-tRNA synthetase (EC 6.1.1.7)	CBSS-257314.1.peg.488; <br>CBSS-281090.3.peg.464; <br>tRNA aminoacylation, Ala	B878_09642
gi|444240607|gb|ELU52144.1|	zinc metalloprotease	NA	NA	NA	0	0	0	0	0	0	0	0	1	0	0	0	NA	K08604	Vibriolysin, extracellular zinc protease (EC 3.4.24.25) @ Pseudolysin, extracellular zinc protease (EC 3.4.24.26)	EC 3.4.24.- Metalloendopeptidases; <br>EC 3.4.24.- Metalloendopeptidases	B878_09137
gi|444240612|gb|ELU52149.1|	ABC amino acid transporter periplasmic ligand binding protein	NA	NA	4.131205441	37	44	47	21	5	2	56	63	69	80	71	68	artI	K09997	Arginine ABC transporter, periplasmic arginine-binding protein ArtI	Arginine and Ornithine Degradation	B878_09162
gi|444240615|gb|ELU52152.1|	protocatechuate 3,4-dioxygenase subunit beta protein	NA	NA	NA	0	0	2	0	0	0	0	1	0	0	0	0	NA	K00449	Protocatechuate 3,4-dioxygenase beta chain (EC 1.13.11.3)	- none -	B878_09177
gi|444240617|gb|ELU52154.1|	glutathione S-transferase	NA	NA	NA	0	1	0	1	0	0	0	0	0	1	0	0	NA	K00799	Glutathione S-transferase (EC 2.5.1.18)	Glutathione: Non-redox reactions	B878_09187
gi|444240624|gb|ELU52161.1|	electron transfer flavoprotein subunit beta	NA	NA	NA	0	2	0	0	0	1	0	1	5	5	1	3	etfB	K03521	Electron transfer flavoprotein, beta subunit	Acetyl-CoA fermentation to Butyrate	B878_09222
gi|444240625|gb|ELU52162.1|	electron transfer flavoprotein subunit alpha	NA	NA	NA	0	0	0	0	0	0	2	3	3	14	4	14	etfA	K03522	Electron transfer flavoprotein, alpha subunit	Acetyl-CoA fermentation to Butyrate	B878_09227
gi|444240628|gb|ELU52165.1|	pyruvate dehydrogenase E1 component, alpha subunit	NA	NA	NA	26	23	30	28	26	17	41	36	47	50	20	17	pdhA	K00161	Branched-chain alpha-keto acid dehydrogenase, E1 component, alpha subunit (EC 1.2.4.4)	Dehydrogenase complexes; <br>Isoleucine degradation; <br>Valine degradation	B878_09242
gi|444240632|gb|ELU52169.1|	hypothetical protein B878_09262	NA	NA	NA	1	1	4	2	2	1	1	1	0	0	0	2	NA	K09796	Copper metallochaperone, bacterial analog of Cox17 protein	Biogenesis of cytochrome c oxidases	B878_09262
gi|444240636|gb|ELU52173.1|	Alkaline phosphatase	NA	NA	NA	10	4	3	4	3	7	10	7	9	13	7	6	NA	K01077	Alkaline phosphatase (EC 3.1.3.1)	Phosphate metabolism	B878_09282
gi|444240639|gb|ELU52176.1|	ribosomal-protein-serine N-acetyltransferase	NA	NA	NA	1	0	0	0	0	0	0	0	0	0	0	0	NA		NA	NA
gi|444240651|gb|ELU52188.1|	glutathione S-transferase	NA	NA	NA	1	1	3	0	0	0	0	0	1	1	1	2	NA		Glutathione S-transferase (EC 2.5.1.18)	Glutathione: Non-redox reactions	B878_09357
gi|444240660|gb|ELU52196.1|	hypothetical protein B878_08880	NA	NA	NA	0	0	0	0	0	1	0	0	0	0	0	0	NA		NA	NA
gi|444240661|gb|ELU52197.1|	excinuclease ABC subunit B	NA	NA	NA	0	0	0	0	0	0	1	0	0	1	0	0	uvrB	K03702	Excinuclease ABC subunit B	DNA repair, UvrABC system	B878_08885
gi|444240666|gb|ELU52202.1|	molybdenum cofactor biosynthesis protein B	NA	NA	1.0540619	18	10	14	13	6	9	19	19	20	21	20	18	moaB	K03638	Molybdenum cofactor biosynthesis protein MoaB	Molybdenum cofactor biosynthesis	B878_08910
gi|444240667|gb|ELU52203.1|	molybdenum cofactor biosynthesis protein MoaC	NA	NA	NA	1	1	0	0	0	0	1	1	0	0	0	0	moaC	K03637	Molybdenum cofactor biosynthesis protein MoaC	Molybdenum cofactor biosynthesis	B878_08915
gi|444240669|gb|ELU52205.1|	hypothetical protein B878_08925	NA	NA	NA	0	0	0	1	0	0	0	0	0	0	1	0	moaE	K03635	Molybdenum cofactor biosynthesis protein MoaE	Molybdenum cofactor biosynthesis	B878_08925
gi|444240670|gb|ELU52206.1|	hypothetical protein B878_08930	NA	0.772560559	1.539072014	1215	1432	1570	1593	549	627	1449	1396	2351	2246	1192	1249	oppA	K15580	Oligopeptide ABC transporter, periplasmic oligopeptide-binding protein OppA (TC 3.A.1.5.1)	ABC transporter oligopeptide (TC 3.A.1.5.1)	B878_08930
gi|444240673|gb|ELU52209.1|	oligopeptide transporter ATP-binding component	NA	NA	NA	48	49	31	41	13	16	52	45	68	69	23	30	oppD	K15583	Oligopeptide transport ATP-binding protein OppD (TC 3.A.1.5.1)	ABC transporter oligopeptide (TC 3.A.1.5.1)	B878_08945
gi|444240675|gb|ELU52211.1|	glutathione S-transferase	NA	-1.083973096	NA	0	1	12	2	8	7	3	2	3	1	3	1	NA	K07393	Glutathione S-transferase, omega (EC 2.5.1.18)	CBSS-89187.3.peg.2957; <br>Glutathione: Non-redox reactions	B878_08955
gi|444240676|gb|ELU52212.1|	phosphate acetyltransferase	NA	NA	NA	28	42	60	60	37	33	29	43	92	91	39	44	pta	K13788	Phosphate acetyltransferase (EC 2.3.1.8)	Fermentations: Lactate; <br>Fermentations: Mixed acid; <br>Pyruvate metabolism II: acetyl-CoA, acetogenesis from pyruvate	B878_08960
gi|444240679|gb|ELU52215.1|	ABC transporter substrate-binding protein	0.603326944	NA	-0.468470236	172	203	299	247	204	176	270	271	346	343	168	202	NA	K01989	ABC transporter substrate-binding protein	- none -	B878_08975
gi|444240683|gb|ELU52219.1|	hypothetical protein B878_08995	NA	NA	NA	0	2	2	1	0	0	0	5	3	3	0	0	NA	K20955	GGDEF family protein	- none -	B878_08995
gi|444240688|gb|ELU52224.1|	fatty acid metabolism regulator	NA	-0.816500837	NA	1	5	7	6	2	3	1	2	7	4	2	1	fadR	K03603	Transcriptional regulator for fatty acid degradation FadR, GntR superfamily	- none -	B878_09020
gi|444240690|gb|ELU52226.1|	methionyl-tRNA ligase	NA	NA	NA	52	88	107	56	31	24	38	64	121	122	35	40	metG	K01874	Methionyl-tRNA synthetase (EC 6.1.1.10)	- none -	B878_09030
gi|444240691|gb|ELU52227.1|	hypothetical protein B878_09035	NA	NA	NA	7	3	15	7	1	7	5	8	12	15	1	0	mrp	K03593	Scaffold protein for [4Fe-4S] cluster assembly ApbC, MRP-like	- none -	B878_09035
gi|444240692|gb|ELU52228.1|	uridine/cytidine kinase	NA	NA	NA	5	7	8	4	0	0	4	10	14	12	0	3	udk	K00876	Uridine kinase (EC 2.7.1.48)	pyrimidine conversions	B878_09040
gi|444240694|gb|ELU52230.1|	cob(I)alamin adenolsyltransferase/cobinamide ATP-dependent adenolsyltransferase	NA	NA	NA	0	1	2	1	0	0	0	1	0	6	0	0	btuR	K19221	Cob(I)alamin adenosyltransferase (EC 2.5.1.17)	Cobalamin synthesis; <br>Coenzyme B12 biosynthesis	B878_09050
gi|444240696|gb|ELU52232.1|	hypothetical protein B878_09060	NA	NA	NA	0	0	0	0	0	0	0	0	1	0	0	0	NA	K03321	Sulfate permease	Cysteine Biosynthesis	B878_09060
gi|444240697|gb|ELU52233.1|	ribonuclease E	NA	NA	-1.129075218	25	38	33	47	19	17	15	22	69	48	9	6	rne	K08300	Ribonuclease E (EC 3.1.26.12)	RNA processing and degradation, bacterial; <br>Ribosome biogenesis bacterial	B878_09065
gi|444240699|gb|ELU52235.1|	ribosomal large subunit pseudouridine synthase C	NA	NA	NA	0	0	0	0	0	0	0	1	0	1	1	2	rluC	K06179	Ribosomal large subunit pseudouridine synthase C (EC 4.2.1.70)	Ribosome biogenesis bacterial	B878_09075
gi|444240701|gb|ELU52237.1|	hypothetical protein B878_09085	NA	NA	NA	3	2	3	0	2	2	4	5	7	9	2	2	yceD	K07040	FIG01269488: protein, clustered with ribosomal protein L32p	- none -	B878_09085
gi|444240702|gb|ELU52238.1|	50S ribosomal protein L32	NA	NA	NA	0	0	0	0	0	1	0	0	0	0	0	0	rpmF	K02911	LSU ribosomal protein L32p	Ribosome LSU bacterial	B878_09090
gi|444240704|gb|ELU52240.1|	3-oxoacyl-(acyl carrier protein) synthase III	NA	NA	NA	2	13	23	24	8	15	8	11	27	32	9	12	fabH	K00648	3-oxoacyl-[acyl-carrier-protein] synthase, KASIII (EC 2.3.1.41)	- none -	B878_09100
gi|444240706|gb|ELU52242.1|	3-ketoacyl-(acyl-carrier-protein) reductase	NA	NA	NA	3	25	7	25	19	21	8	15	50	35	13	16	fabG	K00059	3-oxoacyl-[acyl-carrier protein] reductase (EC 1.1.1.100)	Fatty Acid Biosynthesis FASII	B878_09110
gi|444240707|gb|ELU52243.1|	acyl carrier protein	NA	1.6493689	2.818919011	121	117	148	158	53	54	209	207	176	187	120	144	acpP	K02078	Acyl carrier protein	Fatty Acid Biosynthesis FASII; <br>Glycerolipid and Glycerophospholipid Metabolism in Bacteria	B878_09115
gi|444240708|gb|ELU52244.1|	3-oxoacyl-(acyl carrier protein) synthase II	NA	NA	-0.861460478	17	22	28	27	16	19	18	18	32	21	14	20	fabF	K09458	3-oxoacyl-[acyl-carrier-protein] synthase, KASII (EC 2.3.1.41)	- none -	B878_09120
gi|444240714|gb|ELU52249.1|	hypothetical protein B878_08565	NA	NA	NA	0	0	2	4	0	0	0	0	3	2	0	0	NA		Histone acetyltransferase HPA2 and related acetyltransferases	- none -	B878_08565
gi|444240716|gb|ELU52251.1|	hypothetical protein B878_08575	NA	NA	NA	4	6	12	14	10	10	0	6	14	17	0	2	phnA	K06193	Alkylphosphonate utilization operon protein PhnA	- none -	B878_08575
gi|444240725|gb|ELU52260.1|	hypothetical protein B878_08620	NA	NA	NA	0	0	0	1	0	0	0	0	1	0	0	0	VV20255		Conserved protein containing a Zn-ribbon motif	- none -	B878_08620
gi|444240728|gb|ELU52263.1|	isopenicillin N synthase	NA	NA	NA	5	10	9	4	0	1	3	4	15	10	0	2	NA		Isopenicillin N synthase	- none -	B878_08635
gi|444240730|gb|ELU52265.1|	hypothetical protein B878_08645	NA	NA	NA	0	0	0	0	0	1	0	0	0	0	0	0	NA		Isopentenyl-diphosphate delta-isomerase (EC 5.3.3.2)	Isoprenoid Biosynthesis	B878_08645
gi|444240739|gb|ELU52274.1|	UDP-glucose 4-epimerase	1.036388534	0.781681619	NA	5	24	15	3	4	2	10	17	24	25	6	9	galE	K01784	UDP-glucose 4-epimerase (EC 5.1.3.2)	Lactose and Galactose Uptake and Utilization; <br>N-linked Glycosylation in Bacteria	B878_08710
gi|444240741|gb|ELU52276.1|	hypothetical protein B878_08730	NA	NA	NA	0	0	0	1	0	0	0	0	0	0	0	0	yfiQ	K09181	Protein acetyltransferase	Pyruvate metabolism II: acetyl-CoA, acetogenesis from pyruvate	B878_08730
gi|444240743|gb|ELU52278.1|	D-alanyl-alanine synthetase A	NA	NA	NA	13	11	33	27	11	12	12	11	27	24	9	11	ddl	K01921	D-alanine--D-alanine ligase (EC 6.3.2.4)	Peptidoglycan Biosynthesis; <br>Peptidoglycan biosynthesis--gjo; <br>cell division cluster containing FtsQ	B878_08740
gi|444240745|gb|ELU52280.1|	translation initiation factor Sui1	NA	NA	NA	0	0	1	0	0	0	0	0	0	0	0	0	yciH	K03113	Translation initiation factor SUI1-related protein	- none -	B878_08750
gi|444240760|gb|ELU52295.1|	hypothetical protein B878_08825	NA	NA	NA	1	3	11	4	0	3	0	3	0	0	0	1	NA		FIG00556979: hypothetical protein	- none -	B878_08825
gi|444240761|gb|ELU52296.1|	hypothetical protein B878_08830	NA	NA	NA	0	2	2	0	0	0	0	0	1	0	0	0	NA		hypothetical protein	- none -	B878_08830
gi|444240778|gb|ELU52312.1|	sugar ABC transporter substrate-binding protein	NA	NA	NA	0	0	0	0	0	0	15	15	5	8	7	6	NA	K02027	ABC-type sugar transport system, periplasmic component	- none -	B878_08285
gi|444240783|gb|ELU52317.1|	hypothetical protein B878_08310	NA	NA	NA	1	0	1	0	0	0	5	6	1	2	0	0	ppnP	K09913	Uncharacterized protein conserved in bacteria	- none -	B878_08310
gi|444240790|gb|ELU52324.1|	hypothetical protein B878_08345	NA	NA	NA	0	0	0	1	1	0	0	0	0	0	0	2	NA		NA	NA
gi|444240793|gb|ELU52327.1|	hypothetical protein B878_08360	NA	NA	NA	0	0	0	1	0	0	0	0	0	0	0	0	NA		FIG01201447: hypothetical protein	- none -	B878_08360
gi|444240797|gb|ELU52331.1|	transcriptional regulator	NA	NA	NA	6	6	16	19	3	8	2	2	19	13	13	7	hdfR		Transcriptional regulator, LysR family	- none -	B878_08380
gi|444240800|gb|ELU52334.1|	glucosamine-6-phosphate deaminase	NA	-0.9127496	NA	0	2	18	14	2	6	3	1	9	6	4	2	nagB	K02564	Glucosamine-6-phosphate deaminase (EC 3.5.99.6)	Chitin and N-acetylglucosamine utilization; <br>Sialic Acid Metabolism; <br>UDP-N-acetylmuramate from Fructose-6-phosphate Biosynthesis	B878_08395
gi|444240803|gb|ELU52337.1|	L-xylulose 5-phosphate 3-epimerase	NA	NA	NA	0	0	0	0	0	0	0	0	1	1	0	1	sgbU	K03079	L-xylulose 5-phosphate 3-epimerase (EC 5.1.3.-)	L-ascorbate utilization (and related gene clusters)	B878_08410
gi|444240823|gb|ELU52357.1|	hypothetical protein B878_08520	NA	NA	NA	1	3	1	0	8	8	2	2	3	4	9	14	NA		Gll3595 protein	- none -	B878_08520
gi|444240824|gb|ELU52358.1|	MarR family transcriptional regulator	NA	NA	NA	0	0	0	0	0	0	0	0	1	0	0	0	NA		Transcriptional regulator, MarR family	- none -	B878_08525
gi|444240834|gb|ELU52367.1|	hypothetical protein B878_07955	NA	NA	NA	3	2	3	0	1	2	0	3	6	2	0	0	flrA	K10941	Flagellar regulatory protein FleQ	Flagellum	B878_07955
gi|444240836|gb|ELU52369.1|	hypothetical protein B878_07965	NA	NA	NA	0	0	0	1	0	0	0	0	0	0	0	0	flrC	K10943	Flagellar regulatory protein FleQ	Flagellum	B878_07965
gi|444240839|gb|ELU52372.1|	flagellar motor switch protein G	NA	NA	NA	1	0	0	0	0	0	0	0	0	1	0	0	fliG	K02410	Flagellar motor switch protein FliG	Bacterial Chemotaxis; <br>Flagellum	B878_07980
gi|444240843|gb|ELU52376.1|	hypothetical protein B878_08000	NA	NA	NA	0	1	0	0	0	0	0	0	0	0	0	0	NA		FIG01201985: hypothetical protein	- none -	B878_08000
gi|444240846|gb|ELU52379.1|	flagellar motor switch protein FliM	NA	NA	NA	0	0	0	0	0	0	0	0	1	3	0	0	fliM	K02416	Flagellar motor switch protein FliM	Bacterial Chemotaxis; <br>Flagellar motility; <br>Flagellum	B878_08015
gi|444240847|gb|ELU52380.1|	flagellar motor switch protein	NA	NA	NA	0	2	0	0	0	0	0	0	0	0	0	0	fliN	K02417	Flagellar motor switch protein FliN	Bacterial Chemotaxis; <br>Flagellar motility; <br>Flagellum	B878_08020
gi|444240852|gb|ELU52385.1|	flagellar biosynthesis protein FlhB	NA	NA	NA	1	1	0	0	0	0	0	2	1	1	0	0	flhB	K02401	Flagellar biosynthesis protein FlhB	Flagellar motility; <br>Flagellum	B878_08045
gi|444240854|gb|ELU52387.1|	flagellar biosynthesis regulator FlhF	NA	NA	NA	0	1	1	0	0	0	1	0	0	1	1	0	flhF	K02404	Flagellar biosynthesis protein FlhF	Flagellar motility; <br>Flagellum	B878_08055
gi|444240855|gb|ELU52388.1|	hypothetical protein B878_08060	NA	NA	NA	2	4	0	0	0	0	0	2	0	0	0	0	flhG	K04562	Flagellar synthesis regulator FleN	Flagellar motility; <br>Flagellum	B878_08060
gi|444240856|gb|ELU52389.1|	flagellar biosynthesis sigma factor	NA	NA	NA	0	0	0	0	0	0	0	0	0	0	0	1	fliA	K02405	RNA polymerase sigma factor for flagellar operon	Flagellar motility; <br>Flagellum; <br>Transcription initiation, bacterial sigma factors	B878_08065
gi|444240857|gb|ELU52390.1|	hypothetical protein B878_08070	NA	NA	NA	1	0	2	0	0	0	0	2	4	2	11	9	cheY	K03413	Chemotaxis regulator - transmits chemoreceptor signals to flagelllar motor components CheY	Bacterial Chemotaxis; <br>Flagellar motility	B878_08070
gi|444240858|gb|ELU52391.1|	hypothetical protein B878_08075	NA	NA	NA	0	0	0	0	0	0	3	0	0	0	0	1	cheZ	K03414	Chemotaxis response - phosphatase CheZ	Bacterial Chemotaxis	B878_08075
gi|444240859|gb|ELU52392.1|	hypothetical protein B878_08080	NA	NA	NA	0	0	6	3	0	0	2	3	0	1	1	0	cheA	K03407	Signal transduction histidine kinase CheA (EC 2.7.3.-)	Bacterial Chemotaxis; <br>Flagellar motility	B878_08080
gi|444240860|gb|ELU52393.1|	chemotaxis-specific protein-glutamate methyltransferase	NA	NA	NA	0	0	0	1	0	0	0	0	0	0	0	0	cheB	K03412	Chemotaxis response regulator protein-glutamate methylesterase CheB (EC 3.1.1.61)	Bacterial Chemotaxis	B878_08085
gi|444240863|gb|ELU52396.1|	Chemotaxis protein CheW	0.950566882	NA	3.389778147	36	29	34	16	1	2	35	29	42	46	34	24	cheW	K03408	Positive regulator of CheA protein activity (CheW)	Bacterial Chemotaxis	B878_08100
gi|444240877|gb|ELU52410.1|	hypothetical protein B878_08170	NA	NA	NA	0	2	1	4	5	1	0	0	2	3	0	2	EBIG1770		FIG01199930: hypothetical protein	- none -	B878_08170
gi|444240879|gb|ELU52412.1|	3-ketoacyl-CoA thiolase	NA	NA	NA	0	0	10	10	4	8	0	0	1	0	0	0	fadI	K00632	3-ketoacyl-CoA thiolase (EC 2.3.1.16) @ Acetyl-CoA acetyltransferase (EC 2.3.1.9)	Acetyl-CoA fermentation to Butyrate; <br>Biotin biosynthesis; <br>Butanol Biosynthesis; <br>Butyrate metabolism cluster; <br>Isoleucine degradation; <br>Isoprenoid Biosynthesis; <br>Polyhydroxybutyrate metabolism; <br>Polyhydroxybutyrate metabolism; <br>Serine-glyoxylate cycle; <br>Serine-glyoxylate cycle	B878_08180
gi|444240880|gb|ELU52413.1|	multifunctional fatty acid oxidation complex subunit alpha	NA	NA	NA	0	0	1	3	0	0	0	0	2	0	0	0	fadJ	K01782	Enoyl-CoA hydratase (EC 4.2.1.17) / Delta(3)-cis-delta(2)-trans-enoyl-CoA isomerase (EC 5.3.3.8) / 3-hydroxyacyl-CoA dehydrogenase (EC 1.1.1.35) / 3-hydroxybutyryl-CoA epimerase (EC 5.1.2.3)	Acetyl-CoA fermentation to Butyrate; <br>Acetyl-CoA fermentation to Butyrate; <br>Acetyl-CoA fermentation to Butyrate; <br>Butanol Biosynthesis; <br>Butyrate metabolism cluster; <br>Butyrate metabolism cluster; <br>Isoleucine degradation; <br>Isoleucine degradation; <br>Polyhydroxybutyrate metabolism; <br>Polyhydroxybutyrate metabolism; <br>Polyhydroxybutyrate metabolism; <br>Valine degradation; …	B878_08185
gi|444240881|gb|ELU52414.1|	hypothetical protein B878_08190	NA	NA	NA	0	1	12	1	0	3	0	0	0	1	0	0	ptrA		Protease III precursor (EC 3.4.24.55)	DNA repair, bacterial RecBCD pathway	B878_08190
gi|444240883|gb|ELU52416.1|	phosphohistidine phosphatase	NA	NA	NA	0	0	1	4	0	0	0	0	0	0	0	0	sixA	K08296	Phosphohistidine phosphatase SixA	- none -	B878_08200
gi|444240884|gb|ELU52417.1|	N5-glutamine S-adenosyl-L-methionine-dependent methyltransferase	NA	NA	NA	6	8	7	4	2	2	2	4	9	5	2	5	prmB	K07320	Protein-N(5)-glutamine methyltransferase PrmB, methylates LSU ribosomal protein L3p	YrdC-YciO-Sua5 and associated protein families	B878_08215
gi|444240886|gb|ELU52419.1|	chorismate synthase	NA	NA	NA	56	63	46	58	41	34	83	87	98	97	80	75	aroC	K01736	Chorismate synthase (EC 4.2.3.5)	Chorismate Synthesis; <br>Common Pathway For Synthesis of Aromatic Compounds (DAHP synthase to chorismate)	B878_08225
gi|444240889|gb|ELU52422.1|	hypothetical protein B878_08240	NA	NA	NA	0	0	0	0	0	0	0	2	0	2	0	0	NA		Uncharacterized protein YfcL	- none -	B878_08240
gi|444240894|gb|ELU52426.1|	hypothetical protein B878_07645	NA	NA	NA	0	2	8	7	7	2	0	1	11	14	6	5	NA		FIGfam020323	- none -	B878_07645
gi|444240897|gb|ELU52429.1|	hypothetical protein B878_07660	NA	NA	NA	12	18	18	10	0	0	9	15	20	15	12	10	NA		FIGfam020323	- none -	B878_07660
gi|444240898|gb|ELU52430.1|	hypothetical protein B878_07665	NA	NA	NA	40	37	70	52	25	26	43	46	74	68	46	49	SO1991		FIG01201286: hypothetical protein	- none -	B878_07665
gi|444240911|gb|ELU52443.1|	aconitate hydratase	NA	NA	NA	1	1	1	5	8	5	2	4	2	0	3	0	acnA	K20455	Aconitate hydratase (EC 4.2.1.3)	Methylcitrate cycle	B878_07730
gi|444240912|gb|ELU52444.1|	methylcitrate synthase	NA	NA	-1.721724017	3	1	12	18	11	12	0	5	5	2	2	5	prpC	K01659	2-methylcitrate synthase (EC 2.3.3.5)	Methylcitrate cycle	B878_07735
gi|444240913|gb|ELU52445.1|	2-methylisocitrate lyase	NA	NA	NA	0	4	4	1	2	3	2	0	0	2	0	0	prpB	K01841,ko:K03417	Methylisocitrate lyase (EC 4.1.3.30)	Methylcitrate cycle	B878_07740
gi|444240915|gb|ELU52447.1|	hypothetical protein B878_07750	NA	NA	NA	0	0	0	0	1	0	0	0	0	0	0	0	NA		ABC-type amino acid transport, signal transduction systems, periplasmic component/domain	- none -	B878_07750
gi|444240919|gb|ELU52451.1|	tricarboxylic transport TctC	0.419941591	NA	NA	804	887	1492	1334	742	627	964	929	1421	1437	695	689	VP1651	K07795	Tricarboxylate transport protein TctC	Tricarboxylate transport cassette; <br>Tricarboxylate transport system	B878_07770
gi|444240924|gb|ELU52456.1|	hypothetical protein B878_07795	1.035493168	-0.796448873	NA	161	202	452	416	282	221	287	331	402	403	294	274	NA	K07080	TRAP transporter solute receptor, TAXI family precursor	- none -	B878_07795
gi|444240925|gb|ELU52457.1|	NAD-dependent aldehyde dehydrogenase	NA	-1.206506234	NA	39	73	241	292	16	34	96	97	152	153	46	63	NA	K00138	Aldehyde dehydrogenase (EC 1.2.1.3)	Glycerolipid and Glycerophospholipid Metabolism in Bacteria; <br>Methylglyoxal Metabolism; <br>Pyruvate metabolism II: acetyl-CoA, acetogenesis from pyruvate	B878_07800
gi|444240928|gb|ELU52460.1|	6-phosphogluconate dehydrogenase	NA	NA	-0.72497482	85	99	182	129	38	42	88	119	212	205	45	52	gnd	K00033	6-phosphogluconate dehydrogenase, decarboxylating (EC 1.1.1.44)	Pentose phosphate pathway	B878_07815
gi|444240929|gb|ELU52461.1|	hypothetical protein B878_07820	0.71148479	NA	NA	21	23	37	31	11	18	23	33	30	35	17	16	pgl	K01057	6-phosphogluconolactonase (EC 3.1.1.31), eukaryotic type	Entner-Doudoroff Pathway; <br>Pentose phosphate pathway	B878_07820
gi|444240930|gb|ELU52462.1|	glucose-6-phosphate 1-dehydrogenase	NA	NA	NA	23	24	34	37	20	21	28	26	42	40	25	32	zwf	K00036	Glucose-6-phosphate 1-dehydrogenase (EC 1.1.1.49)	Entner-Doudoroff Pathway; <br>Pentose phosphate pathway	B878_07825
gi|444240937|gb|ELU52469.1|	hypothetical protein B878_07860	NA	NA	NA	2	2	9	16	7	9	0	5	33	36	4	10	NA	K01993	Predicted membrane fusion protein (MFP) component of efflux pump, membrane anchor protein YbhG	- none -	B878_07860
gi|444240940|gb|ELU52472.1|	protein yqjC	NA	NA	NA	0	0	2	0	2	0	0	0	0	0	9	6	NA		hypothetical protein	- none -	B878_07875
gi|444240955|gb|ELU52486.1|	ribosomal protein L11 methyltransferase	NA	NA	NA	3	2	0	1	0	1	4	1	2	4	1	0	prmA	K02687	Ribosomal protein L11 methyltransferase (EC 2.1.1.-)	Heat shock dnaK gene cluster extended; <br>Ribosome biogenesis bacterial	B878_07360
gi|444240956|gb|ELU52487.1|	acetyl-CoA carboxylase biotin carboxylase subunit	NA	NA	-1.279996734	167	198	293	293	129	124	162	162	258	279	80	95	accC	K01961	Biotin carboxylase of acetyl-CoA carboxylase (EC 6.3.4.14)	EC 6.3.4.- Ligases that form carbon-nitrogen bonds; <br>Fatty Acid Biosynthesis FASII	B878_07365
gi|444240959|gb|ELU52490.1|	acetyl-CoA synthetase	NA	-1.06875841	NA	431	507	883	889	226	251	450	504	676	658	266	318	acsA	K01895	Acetyl-coenzyme A synthetase (EC 6.2.1.1)	Pyruvate metabolism II: acetyl-CoA, acetogenesis from pyruvate	B878_07380
gi|444240961|gb|ELU52492.1|	cyclic nucleotide binding protein	NA	NA	NA	0	0	0	2	0	0	0	0	0	0	1	0	NA	K07182	Predicted signal-transduction protein containing cAMP-binding and CBS domains	CBSS-342610.3.peg.1536; <br>cAMP signaling in bacteria	B878_07390
gi|444240964|gb|ELU52495.1|	fumarate hydratase	NA	NA	NA	0	0	0	0	0	1	0	0	0	0	0	0	fumC	K01679	Fumarate hydratase class II (EC 4.2.1.2)	TCA Cycle	B878_07405
gi|444240970|gb|ELU52501.1|	transcriptional regulator LuxR	NA	NA	NA	5	6	9	4	0	2	1	1	8	7	0	3	NA		Two-component transcriptional response regulator, LuxR family	- none -	B878_07435
gi|444240976|gb|ELU52507.1|	superoxide dismutase, Mn	NA	NA	NA	0	0	1	0	0	0	0	0	0	0	0	0	sodA	K04564	Manganese superoxide dismutase (EC 1.15.1.1)	Oxidative stress; <br>Protection from Reactive Oxygen Species	B878_07465
gi|444240979|gb|ELU52510.1|	periplasmic repressor CpxP	NA	NA	NA	0	0	0	1	0	0	0	0	0	0	0	0	cpxP	K06006	P pilus assembly/Cpx signaling pathway, periplasmic inhibitor/zinc- resistance associated protein	- none -	B878_07480
gi|444240981|gb|ELU52512.1|	6-phosphofructokinase	NA	NA	NA	78	112	148	172	55	92	53	69	140	130	26	24	pfkA	K00850	6-phosphofructokinase (EC 2.7.1.11)	Glycolysis and Gluconeogenesis	B878_07490
gi|444240983|gb|ELU52514.1|	co-chaperonin GroES	NA	NA	NA	129	157	223	202	122	120	158	170	261	258	121	130	groS	K04078	Heat shock protein 10 kDa family chaperone GroES	GroEL GroES	B878_07500
gi|444240984|gb|ELU52515.1|	chaperonin GroEL	0.441310887	0.250345996	0.612708928	529	596	777	769	356	352	655	688	986	995	495	565	groL	K04077	Heat shock protein 60 kDa family chaperone GroEL	GroEL GroES	B878_07505
gi|444240989|gb|ELU52520.1|	elongation factor P	NA	0.580016154	NA	26	40	40	43	15	27	35	35	87	86	21	34	efp	K02356	Translation elongation factor P	Translation elongation factors bacterial	B878_07530
gi|444240998|gb|ELU52529.1|	TetR family transcriptional regulator	NA	NA	NA	14	12	17	9	6	10	22	20	33	45	19	22	NA		Transcriptional regulator, TetR family	- none -	B878_07575
gi|444241000|gb|ELU52531.1|	peptidase	NA	NA	NA	0	0	0	0	1	0	0	0	0	0	0	0	envC		Cell wall endopeptidase, family M23/M37	- none -	B878_07585
gi|444241001|gb|ELU52532.1|	serine acetyltransferase	NA	NA	NA	0	0	0	0	0	1	0	0	0	1	0	0	cysE	K00640	Serine acetyltransferase (EC 2.3.1.30)	Cysteine Biosynthesis; <br>Methionine Biosynthesis; <br>Vibrio Polysaccharide (VPS) Biosynthesis	B878_07590
gi|444241002|gb|ELU52533.1|	NAD(P)H-dependent glycerol-3-phosphate dehydrogenase	-1.237417834	NA	-1.379796304	8	8	9	14	2	5	3	5	18	17	0	1	gpsA	K00057	Glycerol-3-phosphate dehydrogenase [NAD(P)+] (EC 1.1.1.94)	Glutaredoxin 3 containing cluster; <br>Glycerol and Glycerol-3-phosphate Uptake and Utilization; <br>Glycerolipid and Glycerophospholipid Metabolism in Bacteria	B878_07595
gi|444241003|gb|ELU52534.1|	preprotein translocase subunit SecB	NA	NA	NA	122	126	145	116	32	34	153	170	165	191	75	76	secB	K03071	Protein export cytoplasm chaperone protein (SecB, maintains protein to be exported in unfolded state)	Glutaredoxin 3 containing cluster	B878_07600
gi|444241004|gb|ELU52535.1|	sulfurtransferase	NA	NA	NA	6	5	9	7	6	4	3	5	9	12	0	1	yibN		FIG136845: Rhodanese-related sulfurtransferase	Glutaredoxin 3 containing cluster	B878_07605
gi|444241005|gb|ELU52536.1|	phosphoglyceromutase	NA	NA	NA	246	302	423	320	147	137	287	274	412	378	219	206	gpmI	K15633	2,3-bisphosphoglycerate-independent phosphoglycerate mutase (EC 5.4.2.12)	Entner-Doudoroff Pathway; <br>Glycolysis and Gluconeogenesis	B878_07610
gi|444241014|gb|ELU52544.1|	transposase	NA	NA	NA	8	5	0	0	2	0	6	5	2	4	0	2	NA		Transposase	- none -	B878_07020
gi|444241017|gb|ELU52547.1|	cytidine deaminase	NA	NA	NA	0	0	0	0	0	1	0	0	0	0	0	0	NA	K01489	blasticidin S deaminase, putative	- none -	B878_07035
gi|444241027|gb|ELU52557.1|	hypothetical protein B878_07085	NA	NA	NA	2	2	0	0	0	0	1	2	3	2	3	2	NA		putative acetyltransferase	- none -	B878_07085
gi|444241029|gb|ELU52559.1|	glycine cleavage system protein H	NA	NA	NA	3	4	6	4	9	8	8	9	6	6	12	10	gcvH	K02437	Glycine cleavage system H protein	Glycine and Serine Utilization; <br>Glycine cleavage system	B878_07095
gi|444241030|gb|ELU52560.1|	serine hydroxymethyltransferase	-0.468409088	-0.673854405	-0.880458285	28	51	65	49	41	28	35	29	68	60	32	18	glyA2	K00600	Serine hydroxymethyltransferase (EC 2.1.2.1)	Folate Biosynthesis; <br>Glycine Biosynthesis; <br>Glycine and Serine Utilization; <br>Serine-glyoxylate cycle; <br>Serine Biosynthesis	B878_07100
gi|444241031|gb|ELU52561.1|	hypothetical protein B878_07105	NA	NA	NA	0	0	0	0	0	0	0	2	0	0	0	0	NA		Transcriptional regulator, Xre family	- none -	B878_07105
gi|444241032|gb|ELU52562.1|	glycine cleavage system protein T2	NA	-0.69811533	-1.015250578	34	46	57	66	18	23	57	44	56	53	26	26	gcvT	K00605	Aminomethyltransferase (glycine cleavage system T protein) (EC 2.1.2.10)	CBSS-87626.3.peg.3639; <br>Glycine and Serine Utilization; <br>Glycine cleavage system	B878_07110
gi|444241033|gb|ELU52563.1|	hypothetical protein B878_07115	NA	NA	NA	0	0	0	0	0	0	0	0	0	0	0	1	NA		Transcriptional regulator, TetR family	- none -	B878_07115
gi|444241038|gb|ELU52568.1|	PTS system D-fructose-specific transporter subunit IIBC	NA	NA	NA	0	1	0	0	0	0	1	5	2	1	0	1	fruA	K02769,ko:K02770	PTS system, fructose-specific IIB component (EC 2.7.1.69) / PTS system, fructose-specific IIC component (EC 2.7.1.69)	- none -	B878_07140
gi|444241039|gb|ELU52569.1|	1-phosphofructokinase	NA	NA	NA	0	0	4	0	0	0	5	0	2	1	0	1	fruK	K00882	1-phosphofructokinase (EC 2.7.1.56)	- none -	B878_07145
gi|444241040|gb|ELU52570.1|	bifunctional PTS system fructose-specific transporter subunit IIA/HPr protein	NA	NA	NA	2	2	2	1	0	0	1	1	2	1	0	0	fruB	K02768,ko:K11183	Fructose-specific phosphocarrier protein HPr (EC 2.7.1.69) / PTS system, fructose-specific IIA component (EC 2.7.1.69)	- none -	B878_07150
gi|444241043|gb|ELU52573.1|	hypothetical protein B878_07165	NA	NA	NA	0	1	0	0	0	0	0	0	0	2	0	0	NA	K14761	FIG002958: hypothetical protein	Hypothetical Coupled to RecF	B878_07165
gi|444241046|gb|ELU52576.1|	ABC amino acid transporter periplasmic ligand binding protein	NA	0.545861532	1.216224773	111	113	179	142	107	78	160	157	308	296	202	185	NA	K02030	Amino acid ABC transporter, periplasmic amino acid-binding protein	- none -	B878_07180
gi|444241050|gb|ELU52580.1|	iron-containing alcohol dehydrogenase	NA	NA	-1.630526285	39	45	66	51	31	23	60	76	81	91	29	18	yqhD	K08325	Iron-containing alcohol dehydrogenase	- none -	B878_07200
gi|444241053|gb|ELU52583.1|	glucose-1-phosphate adenylyltransferase	NA	NA	NA	0	2	1	0	0	0	0	0	48	72	59	57	glgC2	K00975	Glucose-1-phosphate adenylyltransferase (EC 2.7.7.27)	Glycogen metabolism	B878_07215
gi|444241057|gb|ELU52587.1|	hypothetical protein B878_07235	NA	NA	NA	0	0	7	6	4	4	0	3	4	1	2	4	VV20220		FIG01201362: hypothetical protein	- none -	B878_07235
gi|444241060|gb|ELU52590.1|	hypothetical protein B878_07250	NA	NA	NA	0	0	4	2	2	4	0	0	2	1	1	7	NA	K03406	N-acetylglucosamine regulated methyl-accepting chemotaxis protein	Chitin and N-acetylglucosamine utilization	B878_07250
gi|444241068|gb|ELU52598.1|	hypothetical protein B878_07290	NA	NA	NA	64	61	113	73	68	58	94	103	112	118	112	76	NA		FIG01201176: hypothetical protein	- none -	B878_07290
gi|444241079|gb|ELU52608.1|	xanthine-guanine phosphoribosyltransferase	NA	0.293313282	NA	15	20	31	34	20	24	18	18	42	32	16	17	gpt	K00769	Xanthine-guanine phosphoribosyltransferase (EC 2.4.2.22) # Tet(34)	- none -	B878_06693
gi|444241080|gb|ELU52609.1|	fermentation/respiration switch protein	NA	NA	NA	1	1	2	4	0	2	3	2	0	2	0	0	frsA	K11750	FIG01200175: hypothetical protein	- none -	B878_06698
gi|444241081|gb|ELU52610.1|	DNA-binding transcriptional regulator Crl	NA	NA	NA	108	119	118	94	2	0	122	138	163	154	19	26	crl	K11926	Curlin genes transcriptional activator	- none -	B878_06703
gi|444241082|gb|ELU52611.1|	gamma-glutamyl phosphate reductase	NA	NA	-0.529541649	69	84	119	102	50	55	64	69	154	125	48	49	proA	K00147	Gamma-glutamyl phosphate reductase (EC 1.2.1.41)	Proline Synthesis	B878_06718
gi|444241086|gb|ELU52615.1|	3,4-dihydroxy-2-butanone 4-phosphate synthase	NA	NA	-1.062992934	24	36	63	63	54	45	40	42	76	76	29	31	ribB	K14652	3,4-dihydroxy-2-butanone 4-phosphate synthase (EC 4.1.99.12) / GTP cyclohydrolase II (EC 3.5.4.25)	Folate Biosynthesis; <br>Molybdenum cofactor biosynthesis; <br>Riboflavin, FMN and FAD metabolism Extended; <br>Riboflavin, FMN and FAD metabolism Extended; <br>riboflavin to FAD	B878_06738
gi|444241087|gb|ELU52616.1|	6,7-dimethyl-8-ribityllumazine synthase	NA	0.953095492	1.79008386	87	100	129	103	74	85	114	111	160	152	144	157	ribH	K00794	6,7-dimethyl-8-ribityllumazine synthase (EC 2.5.1.78)	Riboflavin, FMN and FAD metabolism Extended	B878_06743
gi|444241088|gb|ELU52617.1|	transcription antitermination protein NusB	NA	0.428594615	NA	12	21	30	26	15	18	21	23	38	40	16	19	nusB	K03625	Transcription termination protein NusB	Transcription factors bacterial	B878_06748
gi|444241089|gb|ELU52618.1|	thiamine monophosphate kinase	NA	NA	NA	0	0	0	1	0	0	0	0	0	0	0	0	thiL	K00946	Thiamine-monophosphate kinase (EC 2.7.4.16)	Thiamin biosynthesis	B878_06753
gi|444241092|gb|ELU52621.1|	geranyltranstransferase	NA	NA	NA	0	0	0	1	0	0	0	0	0	0	1	3	ispA	K00795	Octaprenyl-diphosphate synthase (EC 2.5.1.-) / Dimethylallyltransferase (EC 2.5.1.1) / Geranyltranstransferase (farnesyldiphosphate synthase) (EC 2.5.1.10) / Geranylgeranyl pyrophosphate synthetase (EC 2.5.1.29)	Isoprenoid Biosynthesis; <br>Isoprenoinds for Quinones; <br>Isoprenoinds for Quinones; <br>Polyprenyl Diphosphate Biosynthesis	B878_06768
gi|444241096|gb|ELU52625.1|	tRNA s(4)U8 sulfurtransferase	-0.499439066	NA	NA	7	15	13	13	5	7	7	9	19	25	3	1	thiI	K03151	tRNA S(4)U 4-thiouridine synthase (former ThiI) / Rhodanese-like domain required for thiamine synthesis	Thiamin biosynthesis; <br>Thiamin biosynthesis	B878_06788
gi|444241103|gb|ELU52632.1|	hypothetical protein B878_06823	NA	NA	-0.965375788	4	11	18	17	15	11	2	4	19	23	5	9	ygdH	K06966	Pyrimidine/purine nucleotide 5&#39;-monophosphate nucleosidase PpnN (EC 3.2.2.4) (EC 3.2.2.10)	- none -	B878_06823
gi|444241106|gb|ELU52635.1|	7-cyano-7-deazaguanine reductase	NA	-0.542580637	-0.633585159	66	69	75	72	16	24	64	57	63	58	28	26	queF	K06879	NADPH-dependent 7-cyano-7-deazaguanine reductase (EC 1.7.1.13)	- none -	B878_06838
gi|444241107|gb|ELU52636.1|	SecY interacting protein Syd	NA	NA	NA	1	0	1	0	0	0	0	0	2	0	0	0	syd	K15723	Syd protein	- none -	B878_06843
gi|444241113|gb|ELU52642.1|	DL-methionine transporter ATP-binding subunit	NA	-0.576419884	-1.37121548	13	3	19	19	21	28	5	3	15	10	1	6	metN	K02071	Methionine ABC transporter, ATP-binding protein MetN	Methionine Biosynthesis; <br>Methionine Degradation	B878_06873
gi|444241114|gb|ELU52643.1|	D,D-heptose 1,7-bisphosphate phosphatase	NA	NA	NA	0	0	1	0	0	0	0	0	0	0	0	0	gmhB	K03273	D-glycero-D-manno-heptose 1,7-bisphosphate phosphatase (EC 3.1.1.-)	Capsular heptose biosynthesis; <br>LOS core oligosaccharide biosynthesis	B878_06878
gi|444241115|gb|ELU52644.1|	trehalose repressor	NA	NA	NA	0	1	0	0	0	0	0	0	0	0	0	0	treR	K03485	Trehalose operon transcriptional repressor	Trehalose Uptake and Utilization	B878_06883
gi|444241119|gb|ELU52648.1|	serine hydroxymethyltransferase	0.427036147	0.341864347	NA	393	496	576	526	190	198	494	469	728	703	292	229	glyA	K00600	Serine hydroxymethyltransferase (EC 2.1.2.1)	Folate Biosynthesis; <br>Glycine Biosynthesis; <br>Glycine and Serine Utilization; <br>Serine-glyoxylate cycle; <br>Serine Biosynthesis	B878_06903
gi|444241120|gb|ELU52649.1|	lipoyl synthase	NA	NA	NA	1	0	0	1	0	0	0	0	1	0	1	0	lipA	K03644	Lipoate synthase	Lipoic acid metabolism	B878_06908
gi|444241122|gb|ELU52651.1|	hypothetical protein B878_06918	NA	NA	NA	3	4	6	0	0	1	4	10	6	9	0	0	ybeD	K09158	Proposed lipoate regulatory protein YbeD	Lipoic acid metabolism	B878_06918
gi|444241123|gb|ELU52652.1|	D-alanyl-D-alanine carboxypeptidase	NA	NA	NA	18	19	7	24	1	1	14	13	30	27	4	3	dacA	K07258	D-alanyl-D-alanine carboxypeptidase (EC 3.4.16.4)	CBSS-84588.1.peg.1247; <br>Murein Hydrolases; <br>Peptidoglycan Biosynthesis	B878_06923
gi|444241126|gb|ELU52655.1|	penicillin-binding protein 2	NA	NA	NA	7	6	0	4	0	0	0	2	0	0	0	0	mrdA	K05515	Penicillin-binding protein 2 (PBP-2)	Peptidoglycan Biosynthesis	B878_06938
gi|444241128|gb|ELU52657.1|	hypothetical protein B878_06948	NA	NA	NA	0	2	0	0	0	0	0	0	0	0	0	0	rsfS	K09710	Ribosomal silencing factor RsfA	- none -	B878_06948
gi|444241130|gb|ELU52659.1|	hypothetical protein B878_06958	NA	NA	NA	0	1	0	0	0	0	0	0	0	0	0	0	lptE	K03643	LPS-assembly lipoprotein RlpB precursor (Rare lipoprotein B)	Lipopolysaccharide assembly	B878_06958
gi|444241131|gb|ELU52660.1|	leucyl-tRNA ligase	NA	NA	-0.424732182	129	143	214	154	63	61	143	144	194	208	86	91	leuS	K01869	Leucyl-tRNA synthetase (EC 6.1.1.4)	- none -	B878_06963
gi|444241132|gb|ELU52661.1|	hypothetical protein B878_06968	NA	-0.545545393	-0.878441479	3	6	25	24	10	12	4	4	21	24	5	4	NA		FIG002095: hypothetical protein	- none -	B878_06968
gi|444241134|gb|ELU52663.1|	hypothetical protein B878_06978	NA	0.648648867	2.01050579	30	28	48	39	12	14	37	37	64	65	30	41	corC	K06189	Magnesium and cobalt efflux protein CorC	CBSS-56780.10.peg.1536; <br>Copper homeostasis: copper tolerance; <br>Phosphate metabolism	B878_06978
gi|444241135|gb|ELU52664.1|	metal-binding heat shock protein	NA	NA	NA	0	0	0	0	0	0	0	0	1	2	3	1	ybeY	K07042	Metal-dependent hydrolase YbeY, involved in rRNA and/or ribosome maturation and assembly	CBSS-56780.10.peg.1536; <br>Phosphate metabolism	B878_06983
gi|444241136|gb|ELU52665.1|	hypothetical protein B878_06988	NA	NA	NA	13	14	5	0	0	0	11	15	25	16	16	6	ybeZ	K06217	Phosphate starvation-inducible protein PhoH, predicted ATPase	CBSS-56780.10.peg.1536; <br>Phosphate metabolism	B878_06988
gi|444241137|gb|ELU52666.1|	(dimethylallyl)adenosine tRNA methylthiotransferase	NA	NA	NA	8	23	19	12	0	0	11	18	29	36	5	0	miaB	K06168	tRNA-i(6)A37 methylthiotransferase	Methylthiotransferases; <br>Ribosomal protein S12p Asp methylthiotransferase; <br>tRNA modification Archaea; <br>tRNA processing	B878_06993
gi|444241138|gb|ELU52667.1|	2-octaprenyl-3-methyl-6-methoxy-1,4-benzoquinol hydroxylase	NA	NA	NA	0	2	0	0	0	4	0	0	5	0	0	1	ubiF	K03184	2-octaprenyl-3-methyl-6-methoxy-1,4-benzoquinol hydroxylase (EC 1.14.13.-)	CBSS-87626.3.peg.3639; <br>Ubiquinone Biosynthesis; <br>Ubiquinone biosynthesis -- gjo	B878_06998
gi|444241148|gb|ELU52676.1|	flp pilus assembly ATPase CpaF	NA	NA	NA	0	0	0	0	0	0	0	1	0	0	0	0	NA	K02283	Type II/IV secretion system ATP hydrolase TadA/VirB11/CpaF, TadA subfamily	Widespread colonization island	B878_06411
gi|444241157|gb|ELU52685.1|	transcriptional regulator BetI	NA	NA	NA	0	0	0	0	0	0	0	0	0	0	1	0	betI	K02167	HTH-type transcriptional regulator BetI	Choline and Betaine Uptake and Betaine Biosynthesis	B878_06456
gi|444241158|gb|ELU52686.1|	betaine aldehyde dehydrogenase	NA	NA	NA	0	0	1	0	0	0	0	0	0	0	0	2	betB	K00130	Betaine aldehyde dehydrogenase (EC 1.2.1.8)	Choline and Betaine Uptake and Betaine Biosynthesis	B878_06461
gi|444241160|gb|ELU52688.1|	glycine betaine/L-proline ABC transporter substrate-binding protein	NA	NA	NA	0	0	1	0	0	0	0	4	0	0	2	1	choX	K02002	L-proline glycine betaine binding ABC transporter protein ProX (TC 3.A.1.12.1)	Choline and Betaine Uptake and Betaine Biosynthesis	B878_06471
gi|444241162|gb|ELU52690.1|	ATP-binding component of ABC transporter	NA	NA	NA	0	8	0	0	0	0	6	6	0	0	0	0	choV	K02000	L-proline glycine betaine ABC transport system permease protein ProV (TC 3.A.1.12.1)	Choline and Betaine Uptake and Betaine Biosynthesis	B878_06481
gi|444241163|gb|ELU52691.1|	NAD(P)H-dependent flavin reductase	NA	NA	NA	33	39	18	25	0	0	142	130	79	71	35	19	nfnB	K10679	1-deoxy-D-xylulose 5-phosphate synthase (EC 2.2.1.7)	Isoprenoid Biosynthesis; <br>Nonmevalonate Branch of Isoprenoid Biosynthesis; <br>Pyridoxin (Vitamin B6) Biosynthesis; <br>Thiamin biosynthesis	B878_06486
gi|444241165|gb|ELU52693.1|	membrane-bound serine protease	NA	NA	NA	0	0	0	0	8	6	0	0	0	0	0	0	NA	K07403	Putative membrane-bound ClpP-class protease associated with aq_911	- none -	B878_06496
gi|444241172|gb|ELU52700.1|	sensor protein LuxQ	NA	NA	NA	0	0	0	0	0	0	0	0	0	1	0	0	NA		Sensor histidine kinase	- none -	B878_06531
gi|444241173|gb|ELU52701.1|	hypothetical protein B878_06536	NA	NA	NA	0	1	0	0	1	0	2	1	0	3	1	1	NA		Predicted redox protein	- none -	B878_06536
gi|444241183|gb|ELU52711.1|	hypothetical protein B878_06586	NA	NA	NA	0	0	0	0	0	0	0	0	1	0	0	0	NA		MutT/nudix family protein	- none -	B878_06586
gi|444241186|gb|ELU52714.1|	D-ribose transporter ATP binding protein	NA	NA	NA	0	0	0	0	0	0	0	0	1	0	0	0	rbsA	K10441	Ribose ABC transport system, ATP-binding protein RbsA (TC 3.A.1.2.1)	D-ribose utilization	B878_06601
gi|444241188|gb|ELU52716.1|	D-ribose transporter subunit RbsB	0.819981533	NA	NA	47	51	114	76	96	62	112	108	102	113	99	121	rbsB	K10439	Ribose ABC transport system, periplasmic ribose-binding protein RbsB (TC 3.A.1.2.1)	D-ribose utilization	B878_06611
gi|444241189|gb|ELU52717.1|	ribokinase	NA	NA	NA	9	15	43	14	13	6	19	18	21	30	22	32	rbsK	K00852	Ribokinase (EC 2.7.1.15)	D-ribose utilization; <br>Deoxyribose and Deoxynucleoside Catabolism	B878_06616
gi|444241193|gb|ELU52721.1|	uridine phosphorylase	NA	NA	NA	0	0	0	1	0	0	0	0	0	0	0	0	NA	K00757	N-Ribosylnicotinamide phosphorylase (EC 2.4.2.1)	NAD and NADP cofactor biosynthesis global	B878_06636
gi|444241199|gb|ELU52727.1|	iron(III) ABC transporter ATP-binding protein	NA	NA	NA	3	1	2	0	0	0	5	1	0	0	2	4	vctC	K02013	Ferric vibriobactin, enterobactin transport system, ATP-binding protein (TC 3.A.1.14.6)	- none -	B878_06666
gi|444241200|gb|ELU52728.1|	Zn(II)-responsive regulator of ZntA	NA	NA	NA	0	0	1	0	0	0	0	0	0	0	0	0	cueR	K19591	HTH-type transcriptional regulator cueR	- none -	B878_06671
gi|444241202|gb|ELU52730.1|	hypothetical protein B878_06681, partial	NA	NA	NA	4	2	4	2	2	1	6	5	4	8	0	3	NA		NA	NA
gi|444241205|gb|ELU52732.1|	asparaginyl-tRNA ligase	NA	NA	-0.898404911	187	228	373	358	132	135	152	204	404	384	114	138	asnS	K01893	Asparaginyl-tRNA synthetase (EC 6.1.1.22)	tRNA modification Archaea	B878_06008
gi|444241209|gb|ELU52736.1|	hypothetical protein B878_06028	NA	NA	NA	1	1	19	6	1	5	8	2	20	18	19	21	NA		FIG01200041: hypothetical protein	- none -	B878_06028
gi|444241210|gb|ELU52737.1|	hypothetical protein B878_06033	NA	NA	0.985120621	14	25	40	30	10	15	34	39	58	70	33	51	NA		FIG01199869: hypothetical protein	- none -	B878_06033
gi|444241211|gb|ELU52738.1|	hypothetical protein B878_06038	NA	NA	NA	0	0	0	0	0	0	0	1	0	0	0	0	NA		Response regulator	- none -	B878_06038
gi|444241212|gb|ELU52739.1|	aromatic amino acid aminotransferase	NA	NA	NA	392	473	647	666	166	205	401	434	858	736	286	297	aspC	K00832	Aspartate aminotransferase (EC 2.6.1.1)	Glutamine, Glutamate, Aspartate and Asparagine Biosynthesis; <br>Threonine and Homoserine Biosynthesis	B878_06043
gi|444241214|gb|ELU52741.1|	hypothetical protein B878_06053	NA	NA	NA	0	0	1	1	0	0	0	0	0	0	0	0	NA	K07182	Predicted signal-transduction protein containing cAMP-binding and CBS domains	CBSS-342610.3.peg.1536; <br>cAMP signaling in bacteria	B878_06053
gi|444241215|gb|ELU52742.1|	DNA polymerase III subunit epsilon	NA	NA	NA	0	0	0	0	0	0	1	0	0	0	1	1	NA	K02342	DNA polymerase III epsilon subunit (EC 2.7.7.7)	CBSS-228410.1.peg.134; <br>CBSS-342610.3.peg.1536; <br>DNA-replication	B878_06058
gi|444241223|gb|ELU52750.1|	hypothetical protein B878_06108	NA	-1.398338785	-1.292362786	148	211	501	459	299	281	204	208	377	377	265	238	NA		TRAP transporter solute receptor, unknown substrate 6	- none -	B878_06108
gi|444241224|gb|ELU52751.1|	hypothetical protein B878_06113	NA	NA	NA	26	31	15	16	3	5	12	18	18	14	0	0	VV2111		FIG01199550: hypothetical protein	- none -	B878_06113
gi|444241226|gb|ELU52753.1|	hypothetical protein B878_06123	NA	NA	NA	1	0	2	0	0	0	0	0	0	0	0	0	ycbL		Hypothetical metal-binding enzyme, YcbL homolog	- none -	B878_06123
gi|444241232|gb|ELU52759.1|	hypothetical protein B878_06153	0.57731933	0.740828482	1.202268299	19	16	10	5	2	1	30	29	24	30	20	19	icmP	K07231	Iron-regulated protein A precursor	Transport of Iron	B878_06153
gi|444241240|gb|ELU52767.1|	DNA gyrase subunit A	NA	NA	NA	49	76	109	97	41	41	52	68	131	130	71	68	gyrA	K02469	DNA gyrase subunit A (EC 5.99.1.3)	Cell Division Subsystem including YidCD; <br>DNA topoisomerases, Type II, ATP-dependent; <br>Resistance to fluoroquinolones	B878_06193
gi|444241243|gb|ELU52770.1|	ribonucleotide-diphosphate reductase subunit alpha	NA	NA	NA	5	9	20	10	0	2	7	11	17	13	2	3	nrdA	K00525	Ribonucleotide reductase of class Ia (aerobic), alpha subunit (EC 1.17.4.1)	Ribonucleotide reduction	B878_06208
gi|444241244|gb|ELU52771.1|	ribonucleotide-diphosphate reductase subunit beta	NA	NA	1.215247236	38	49	83	57	15	17	36	52	113	92	54	51	nrdB	K00526	Ribonucleotide reductase of class Ia (aerobic), beta subunit (EC 1.17.4.1)	Ribonucleotide reduction	B878_06213
gi|444241246|gb|ELU52773.1|	hypothetical protein B878_06223	NA	NA	NA	0	0	1	1	0	0	0	0	3	0	0	0	yfaY		Molybdopterin binding motif, CinA N-terminal domain / C-terminal domain of CinA type E	- none -	B878_06223
gi|444241248|gb|ELU52775.1|	hypothetical protein B878_06233	NA	-1.056554722	-1.96597967	1	1	41	35	25	43	0	4	5	6	4	7	NA		Glycine cleavage system regulatory protein	- none -	B878_06233
gi|444241249|gb|ELU52776.1|	carboxynorspermidine decarboxylase	NA	NA	NA	0	2	4	0	0	0	1	2	6	4	3	5	nspC	K13747	carboxynorspermidine decarboxylase	- none -	B878_06238
gi|444241250|gb|ELU52777.1|	saccharopine dehydrogenase	NA	NA	NA	0	0	2	0	0	0	0	1	4	2	0	0	NA	K13746	putative carboxynorspermidine dehydrogenase	- none -	B878_06243
gi|444241253|gb|ELU52780.1|	excinuclease ABC subunit C	NA	NA	NA	0	0	0	1	0	0	0	0	0	1	0	0	uvrC	K03703	Excinuclease ABC subunit C	DNA repair, UvrABC system	B878_06258
gi|444241254|gb|ELU52781.1|	response regulator	NA	NA	NA	0	1	1	1	0	0	0	0	2	3	0	1	sirA	K07689	BarA-associated response regulator UvrY (= GacA = SirA)	- none -	B878_06263
gi|444241255|gb|ELU52782.1|	DNA polymerase II	NA	NA	NA	0	0	0	1	0	0	0	0	0	0	0	0	polB	K02336	DNA polymerase II (EC 2.7.7.7)	DNA-replication; <br>DNA Repair Base Excision; <br>EC49-61	B878_06268
gi|444241257|gb|ELU52784.1|	elongation factor P	0.829558917	NA	NA	43	40	72	94	47	50	45	53	91	93	19	27	yeiP	K02356	Translation elongation factor P-related protein	Translation elongation factors bacterial	B878_06278
gi|444241258|gb|ELU52785.1|	dsDNA-mimic protein	NA	NA	NA	5	5	6	3	3	0	10	10	10	5	4	4	NA	K09901	FIG00920084: hypothetical protein	- none -	B878_06283
gi|444241261|gb|ELU52788.1|	hypothetical protein B878_06298	NA	NA	NA	0	2	0	0	4	0	2	0	4	7	3	5	yciO		YciO protein, TsaC/YrdC paralog	YrdC-YciO; <br>YrdC-YciO-Sua5 and associated protein families	B878_06298
gi|444241264|gb|ELU52791.1|	anthranilate synthase component I	NA	NA	NA	0	0	0	0	0	0	2	3	5	3	2	2	trpE	K01657	Anthranilate synthase, aminase component (EC 4.1.3.27)	Tryptophan synthesis	B878_06313
gi|444241266|gb|ELU52793.1|	anthranilate phosphoribosyltransferase	NA	NA	NA	0	1	5	3	0	3	1	2	5	4	3	1	trpD	K00766	Anthranilate phosphoribosyltransferase (EC 2.4.2.18)	Tryptophan synthesis	B878_06323
gi|444241267|gb|ELU52794.1|	tryptophan synthase subunit beta	NA	NA	NA	7	11	24	24	18	19	11	12	28	29	7	12	trpB	K01696	Tryptophan synthase beta chain (EC 4.2.1.20)	Tryptophan synthesis	B878_06338
gi|444241268|gb|ELU52795.1|	tryptophan synthase subunit alpha	NA	NA	NA	14	15	25	20	11	13	13	15	37	31	14	18	trpA	K01695	Tryptophan synthase alpha chain (EC 4.2.1.20)	Tryptophan synthesis	B878_06343
gi|444241280|gb|ELU52806.1|	long-chain-fatty-acid--CoA ligase	NA	-1.253715278	-1.387981819	18	33	54	62	20	14	11	19	49	42	3	4	NA	K01897	Long-chain-fatty-acid--CoA ligase (EC 6.2.1.3)	Biotin biosynthesis	B878_05724
gi|444241282|gb|ELU52808.1|	hypothetical protein B878_05734	NA	NA	NA	0	0	0	1	0	0	0	0	0	0	0	0	NA		FIG01201080: hypothetical protein	- none -	B878_05734
gi|444241283|gb|ELU52809.1|	hypothetical protein B878_05739	NA	-1.136981471	-0.942007878	0	1	17	14	22	20	1	2	6	5	4	8	NA		P pilus assembly protein, chaperone PapD	- none -	B878_05739
gi|444241285|gb|ELU52811.1|	hypothetical protein B878_05749	NA	NA	NA	0	0	0	0	1	6	0	0	0	0	0	0	NA		FIG01201196: hypothetical protein	- none -	B878_05749
gi|444241286|gb|ELU52812.1|	elongation factor G	NA	NA	-0.581875695	884	1064	1282	1342	517	507	942	1046	1611	1539	546	558	fusA2	K02355	Translation elongation factor G paralog VC2342	Translation elongation factor G family; <br>Translation elongation factors bacterial	B878_05754
gi|444241288|gb|ELU52814.1|	hypothetical protein B878_05764	NA	NA	NA	0	0	0	2	0	0	1	0	0	0	0	1	NA		FIG01200899: hypothetical protein	- none -	B878_05764
gi|444241289|gb|ELU52815.1|	phosphoserine phosphatase	NA	0.530255919	NA	28	36	69	70	15	15	34	45	100	83	50	35	serB	K01079	Phosphoserine phosphatase (EC 3.1.3.3)	Glycine and Serine Utilization; <br>Serine Biosynthesis	B878_05769
gi|444241291|gb|ELU52817.1|	purine nucleoside phosphorylase	NA	NA	NA	17	19	50	32	35	34	28	29	31	30	20	39	deoD	K03784	Purine nucleoside phosphorylase (EC 2.4.2.1)	Deoxyribose and Deoxynucleoside Catabolism; <br>pyrimidine conversions	B878_05779
gi|444241292|gb|ELU52818.1|	phosphopentomutase	NA	-0.973795727	-1.983003221	1	3	40	58	27	26	8	7	19	16	1	2	deoB	K01839	Phosphopentomutase (EC 5.4.2.7)	Deoxyribose and Deoxynucleoside Catabolism	B878_05784
gi|444241293|gb|ELU52819.1|	thymidine phosphorylase	NA	-1.786417837	-2.52090068	12	15	125	150	93	85	16	21	67	65	35	62	deoA	K00758	Thymidine phosphorylase (EC 2.4.2.4)	Deoxyribose and Deoxynucleoside Catabolism; <br>pyrimidine conversions	B878_05789
gi|444241294|gb|ELU52820.1|	deoxyribose-phosphate aldolase	NA	-0.901372151	-1.133085903	31	49	110	129	66	38	64	66	86	122	41	68	deoC	K01619	Deoxyribose-phosphate aldolase (EC 4.1.2.4)	Deoxyribose and Deoxynucleoside Catabolism	B878_05794
gi|444241298|gb|ELU52824.1|	peptide chain release factor 3	NA	NA	NA	12	10	21	14	2	7	8	6	20	15	4	4	prfC	K02837	Peptide chain release factor 3	Translation termination factors bacterial	B878_05814
gi|444241302|gb|ELU52828.1|	acetyltransferase	NA	NA	NA	0	0	0	0	1	1	0	0	0	0	0	0	yhbS	K03824	Uncharacterized N-acetyltransferase YhbS	- none -	B878_05834
gi|444241309|gb|ELU52835.1|	polynucleotide phosphorylase/polyadenylase	NA	NA	NA	874	860	1014	976	500	500	1014	966	1339	1354	693	732	pnp	K00962	Polyribonucleotide nucleotidyltransferase (EC 2.7.7.8)	Bacterial RNA-metabolizing Zn-dependent hydrolases; <br>Polyadenylation bacterial	B878_05879
gi|444241310|gb|ELU52836.1|	30S ribosomal protein S15	NA	NA	NA	0	0	0	0	0	0	0	3	0	0	0	0	rpsO	K02956	SSU ribosomal protein S15p (S13e)	Ribosome SSU bacterial	B878_05884
gi|444241311|gb|ELU52837.1|	tRNA pseudouridine synthase B	NA	NA	NA	0	0	0	0	1	0	0	0	1	1	0	1	truB	K03177	tRNA pseudouridine synthase B (EC 4.2.1.70)	CBSS-138119.3.peg.2719; <br>Riboflavin, FMN and FAD metabolism Extended; <br>tRNA processing	B878_05889
gi|444241312|gb|ELU52838.1|	ribosome-binding factor A	NA	NA	NA	0	0	2	0	0	0	6	3	4	5	11	12	rbfA	K02834	Ribosome-binding factor A	CBSS-138119.3.peg.2719; <br>NusA-TFII Cluster	B878_05894
gi|444241313|gb|ELU52839.1|	translation initiation factor IF-2	NA	NA	0.747147349	240	252	333	314	165	168	255	246	443	461	209	236	infB	K02519	Translation initiation factor 2	CBSS-138119.3.peg.2719; <br>NusA-TFII Cluster; <br>Universal GTPases	B878_05899
gi|444241314|gb|ELU52840.1|	transcription elongation factor NusA	NA	0.333187192	NA	157	149	241	218	62	66	162	165	275	285	113	163	nusA	K02600	Transcription termination protein NusA	NusA-TFII Cluster; <br>Transcription factors bacterial	B878_05904
gi|444241318|gb|ELU52844.1|	dihydropteroate synthase	NA	NA	NA	0	1	1	3	0	1	0	1	2	1	0	0	folP	K00796	Dihydropteroate synthase (EC 2.5.1.15)	Folate Biosynthesis	B878_05924
gi|444241320|gb|ELU52846.1|	23S rRNA methyltransferase J	NA	NA	NA	0	1	0	0	0	0	0	0	2	0	0	0	ftsJ	K02427	Cell division protein FtsJ / Ribosomal RNA large subunit methyltransferase E (EC 2.1.1.-)	- none -	B878_05934
gi|444241321|gb|ELU52847.1|	hypothetical protein B878_05939	NA	NA	0.820792079	2	7	13	7	8	4	5	6	20	19	16	13	yhbY	K07574	FIG004454: RNA binding protein	- none -	B878_05939
gi|444241322|gb|ELU52848.1|	transcription elongation factor GreA	NA	NA	0.86579424	64	71	85	78	35	26	79	81	136	138	61	68	greA	K03624	Transcription elongation factor GreA	Transcription factors bacterial	B878_05944
gi|444241324|gb|ELU52850.1|	D-alanyl-D-alanine carboxypeptidase/endopeptidase	NA	NA	NA	0	1	0	0	0	0	0	0	0	0	0	0	dacB	K07259	D-alanyl-D-alanine carboxypeptidase (EC 3.4.16.4)	CBSS-84588.1.peg.1247; <br>Murein Hydrolases; <br>Peptidoglycan Biosynthesis	B878_05954
gi|444241325|gb|ELU52851.1|	magnesium transport protein	NA	NA	NA	0	0	0	0	0	0	0	0	1	0	0	0	VP2469	K06213	Mg/Co/Ni transporter MgtE / CBS domain	- none -	B878_05959
gi|444241327|gb|ELU52853.1|	tyrosyl-tRNA ligase	NA	NA	-0.806718964	33	46	50	53	8	19	36	38	63	75	17	21	tyrS	K01866	Tyrosyl-tRNA synthetase (EC 6.1.1.1)	- none -	B878_05969
gi|444241329|gb|ELU52855.1|	hypothetical protein B878_05979	NA	NA	NA	0	0	0	0	0	0	0	1	0	0	0	1	NA	K18989	RND multidrug efflux transporter; Acriflavin resistance protein	Multidrug Resistance Efflux Pumps	B878_05979
gi|444241330|gb|ELU52856.1|	hypothetical protein B878_05984	NA	NA	NA	0	0	0	1	0	1	0	0	0	0	0	1	NA	K18990	Membrane-fusion protein	- none -	B878_05984
gi|444241331|gb|ELU52857.1|	iron-sulfur cluster insertion protein ErpA	NA	NA	1.199777578	57	68	97	58	17	12	68	66	105	116	29	44	erpA	K15724	probable iron binding protein from the HesB_IscA_SufA family	- none -	B878_05989
gi|444241332|gb|ELU52858.1|	glutamate-1-semialdehyde aminotransferase, partial	NA	NA	-1.161448011	18	16	41	32	25	17	19	21	34	23	3	3	hemL	K01845	NA	NA
gi|444241336|gb|ELU52861.1|	hypothetical protein B878_05317	NA	NA	NA	0	0	2	1	1	1	0	0	0	0	0	0	yhfA	K07397	OsmC/Ohr family protein	- none -	B878_05317
gi|444241340|gb|ELU52865.1|	hypothetical protein B878_05337	NA	NA	NA	0	0	0	0	0	0	1	0	0	0	0	0	NA	K06876	FIG004436: Protein related to deoxyribodipyrimidine photolyase	- none -	B878_05337
gi|444241345|gb|ELU52870.1|	hypothetical protein B878_05362	NA	NA	NA	0	0	0	0	0	0	0	0	0	1	0	0	NA		diguanylate cyclase/phosphodiesterase (GGDEF & EAL domains) with PAS/PAC sensor(s)	Bacterial hemoglobins	B878_05362
gi|444241354|gb|ELU52879.1|	hypothetical protein B878_05412	NA	NA	NA	0	0	0	0	0	0	0	0	0	0	1	0	NA		Pyruvate/2-oxoglutarate dehydrogenase complex, dihydrolipoamide dehydrogenase component	- none -	B878_05412
gi|444241358|gb|ELU52883.1|	hypothetical protein B878_05432	0.688659549	NA	NA	39	40	104	83	61	49	71	70	75	86	61	60	NA	K07080	TRAP transporter solute receptor, TAXI family precursor	- none -	B878_05432
gi|444241363|gb|ELU52888.1|	phospho-beta-glucosidase B	NA	NA	NA	0	1	1	0	0	2	0	1	3	1	0	0	NA	K01223	6-phospho-beta-glucosidase (EC 3.2.1.86)	Beta-Glucoside Metabolism	B878_05457
gi|444241365|gb|ELU52890.1|	hypothetical protein B878_05467	NA	NA	NA	0	0	0	0	0	0	0	1	0	0	0	0	NA	K09923	FIG01202576: hypothetical protein	- none -	B878_05467
gi|444241372|gb|ELU52897.1|	transcriptional regulator	NA	NA	NA	2	1	1	0	0	0	0	0	3	0	0	0	NA	K19736	Transcriptional regulator, TetR family	- none -	B878_05502
gi|444241374|gb|ELU52899.1|	ribosomal protein S6 glutaminyl transferase	NA	NA	NA	0	0	2	1	0	0	0	0	0	0	0	0	rimK	K05844	Ribosomal protein S6--L-glutamate ligase	Ribosome biogenesis bacterial	B878_05512
gi|444241377|gb|ELU52902.1|	arginine decarboxylase	NA	NA	NA	0	0	0	0	0	1	0	0	0	0	0	0	speA	K01585	Biosynthetic arginine decarboxylase (EC 4.1.1.19)	Arginine and Ornithine Degradation; <br>Polyamine Metabolism	B878_05527
gi|444241389|gb|ELU52914.1|	hypothetical protein B878_05587	NA	NA	NA	2	2	0	1	0	0	2	1	1	1	0	1	DR1793		FIG019993: putative exported protein	- none -	B878_05587
gi|444241392|gb|ELU52917.1|	hypothetical protein B878_05602	NA	NA	NA	0	0	0	2	0	1	0	0	0	0	0	0	NA		TPR domain protein, putative component of TonB system	Ton and Tol transport systems	B878_05602
gi|444241394|gb|ELU52919.1|	hypothetical protein B878_05612	NA	NA	NA	0	1	0	0	0	0	0	0	0	0	0	0	exbD2	K03559	Biopolymer transport protein ExbD/TolR	Ton and Tol transport systems	B878_05612
gi|444241399|gb|ELU52924.1|	histidine kinase	NA	NA	NA	0	1	0	0	0	0	0	0	0	0	0	0	NA		Probable two-component system sensor kinase	- none -	B878_05637
gi|444241403|gb|ELU52928.1|	D-lactate dehydrogenase	NA	NA	NA	4	5	9	8	12	12	8	11	12	16	18	18	ldhA	K03778	D-lactate dehydrogenase (EC 1.1.1.28)	Fermentations: Lactate; <br>Fermentations: Mixed acid	B878_05657
gi|444241408|gb|ELU52932.1|	ATP-dependent protease	NA	NA	NA	0	0	1	2	0	0	0	0	0	0	0	0	NA		ATP-dependent protease La (EC 3.4.21.53) Type II	Proteasome bacterial; <br>Proteolysis in bacteria, ATP-dependent	B878_04932
gi|444241411|gb|ELU52935.1|	protease	NA	NA	NA	55	68	133	82	8	10	58	63	99	89	30	20	NA	K01322	Prolyl endopeptidase (EC 3.4.21.26)	EC 3.4.21.- Serine endopeptidase	B878_04947
gi|444241414|gb|ELU52938.1|	L-lactate dehydrogenase	NA	NA	NA	3	2	1	0	0	1	5	5	0	1	3	1	lldD	K00101	L-lactate dehydrogenase (EC 1.1.2.3)	Lactate utilization; <br>Respiratory dehydrogenases 1	B878_04962
gi|444241417|gb|ELU52941.1|	carbonic anhydrase	NA	NA	NA	2	4	2	2	0	0	6	6	2	4	5	0	NA	K01674	Carbonic anhydrase (EC 4.2.1.1)	Zinc regulated enzymes	B878_04977
gi|444241423|gb|ELU52947.1|	D-3-hydroxyaspartate aldolase	NA	NA	NA	2	8	6	1	0	2	5	5	14	13	0	2	NA	K19967	low-specificity D-threonine aldolase	Serine-glyoxylate cycle; <br>Threonine degradation	B878_05007
gi|444241433|gb|ELU52957.1|	hypothetical protein B878_05057	NA	NA	NA	1	0	0	0	0	0	2	2	1	0	0	0	NA		FIG01203071: hypothetical protein	- none -	B878_05057
gi|444241436|gb|ELU52960.1|	Phage-related tail fiber protein	NA	NA	NA	0	0	0	0	0	0	1	0	0	0	0	1	NA		hypothetical protein	- none -	B878_05072
gi|444241449|gb|ELU52973.1|	hypothetical protein B878_05137	NA	NA	NA	0	0	0	0	0	0	0	0	0	0	0	1	NA		FIG01202152: hypothetical protein	- none -	B878_05137
gi|444241452|gb|ELU52976.1|	hypothetical protein B878_05152	NA	NA	NA	0	0	1	0	0	0	0	0	0	0	0	0	NA		Phage terminase, endonuclease subunit	- none -	B878_05152
gi|444241454|gb|ELU52978.1|	hypothetical protein B878_05162	NA	NA	NA	0	1	0	0	0	0	0	0	0	0	0	0	NA		Phage capsid scaffolding protein	Phage head and packaging	B878_05162
gi|444241467|gb|ELU52991.1|	hypothetical protein B878_05237	NA	NA	NA	0	0	0	0	0	0	0	0	0	0	0	2	NA		Repressor protein	- none -	B878_05237
gi|444241475|gb|ELU52999.1|	integrase	NA	NA	NA	0	0	0	0	0	1	0	0	0	0	0	0	NA		Phage integrase	- none -	B878_05277
gi|444241477|gb|ELU53001.1|	2-amino-3-ketobutyrate coenzyme A ligase	NA	NA	NA	2	3	9	15	15	14	5	5	11	14	17	17	kbl	K00639	2-amino-3-ketobutyrate coenzyme A ligase (EC 2.3.1.29)	Glycine Biosynthesis; <br>Glycine and Serine Utilization	B878_05287
gi|444241479|gb|ELU53003.1|	ABC amino acid transporter periplasmic ligand binding protein	NA	NA	NA	0	0	0	0	0	0	0	0	0	0	1	0	VPA1512		Extracellular solute binding protein ScrB	Control of Swarming in Vibrio and Shewanella species	B878_05297
gi|444241480|gb|ELU53004.1|	cysteine desulfurase	NA	NA	NA	0	0	0	0	0	0	2	1	0	0	0	0	NA		Aminotransferase ScrA	CBSS-84588.1.peg.1247; <br>Control of Swarming in Vibrio and Shewanella species	B878_05302
gi|444241490|gb|ELU53013.1|	cysteine synthase	NA	NA	NA	0	0	0	1	0	3	0	0	0	0	0	0	NA	K01738	Cysteine synthase B (EC 2.5.1.47)	Cysteine Biosynthesis	B878_04631
gi|444241491|gb|ELU53014.1|	hypothetical protein B878_04636	NA	NA	NA	4	4	10	17	8	4	7	6	18	20	8	7	NA	K09948	protein of unknown function DUF1244	- none -	B878_04636
gi|444241494|gb|ELU53017.1|	hypothetical protein B878_04651	NA	NA	NA	0	0	0	3	0	0	0	0	0	0	1	0	NA		Membrane fusion protein of RND family multidrug efflux pump	Multidrug Resistance Efflux Pumps	B878_04651
gi|444241496|gb|ELU53019.1|	hypothetical protein B878_04661	NA	NA	NA	0	0	0	0	0	0	0	0	1	0	0	0	NA		Homeodomain-like	- none -	B878_04661
gi|444241504|gb|ELU53027.1|	dihydroxynaphthoic acid synthetase	NA	-1.925578204	NA	15	21	40	22	20	23	25	31	42	36	22	30	menB	K01661	Naphthoate synthase (EC 4.1.3.36)	Menaquinone and Phylloquinone Biosynthesis; <br>Menaquinone biosynthesis from chorismate via 1,4-dihydroxy-2-naphthoate	B878_04701
gi|444241507|gb|ELU53030.1|	menaquinone-specific isochorismate synthase	NA	NA	NA	0	1	0	2	0	0	0	0	0	0	0	0	menF	K02552	Menaquinone-specific isochorismate synthase (EC 5.4.4.2)	Menaquinone and Phylloquinone Biosynthesis; <br>Menaquinone biosynthesis from chorismate via 1,4-dihydroxy-2-naphthoate	B878_04716
gi|444241514|gb|ELU53037.1|	peptidyl-prolyl cis-trans isomerase D	NA	0.510764355	NA	66	81	42	63	55	43	90	99	86	97	35	46	ppiD	K03770	Peptidyl-prolyl cis-trans isomerase PpiD (EC 5.2.1.8)	- none -	B878_04751
gi|444241515|gb|ELU53038.1|	DNA-binding protein HU-beta	NA	NA	-0.981801792	78	83	107	153	75	66	88	93	151	139	60	89	hupB	K03530	DNA-binding protein HU-beta	DNA structural proteins, bacterial	B878_04756
gi|444241517|gb|ELU53040.1|	ATP-dependent protease ATP-binding subunit ClpX	NA	-0.563940081	-1.119790061	37	46	82	90	36	30	43	56	54	72	38	35	clpX	K03544	ATP-dependent Clp protease ATP-binding subunit ClpX	Proteasome bacterial; <br>Proteolysis in bacteria, ATP-dependent	B878_04766
gi|444241518|gb|ELU53041.1|	ATP-dependent Clp protease proteolytic subunit	NA	NA	1.178462442	28	45	72	71	24	22	45	50	112	96	58	69	clpP	K01358	ATP-dependent Clp protease proteolytic subunit ClpP (EC 3.4.21.92)	Proteasome bacterial; <br>Proteolysis in bacteria, ATP-dependent; <br>cAMP signaling in bacteria	B878_04771
gi|444241519|gb|ELU53042.1|	trigger factor	NA	NA	NA	638	613	662	744	360	342	792	809	991	1012	475	526	tig	K03545	Cell division trigger factor (EC 5.2.1.8)	Bacterial Cell Division	B878_04776
gi|444241526|gb|ELU53049.1|	TRAP-type C4-dicarboxylate transport system component	0.602621395	-0.407523042	0.857257985	48	61	60	55	43	16	81	75	55	56	57	52	dctP	K11688	TRAP-type C4-dicarboxylate transport system, periplasmic component	CBSS-49338.1.peg.459	B878_04811
gi|444241527|gb|ELU53050.1|	hypothetical protein B878_04816	NA	NA	NA	0	1	0	0	0	0	0	0	0	1	0	0	NA		Selenoprotein O and cysteine-containing homologs	Selenoprotein O	B878_04816
gi|444241538|gb|ELU53061.1|	hypothetical protein B878_04871	NA	NA	NA	0	0	1	0	0	0	0	0	0	0	0	0	entE	K02363	2,3-dihydroxybenzoate-AMP ligase (EC 2.7.7.58)	- none -	B878_04871
gi|444241540|gb|ELU53063.1|	hypothetical protein B878_04881	NA	NA	NA	0	0	0	0	0	0	0	0	0	0	1	0	NA		FIG01203597: hypothetical protein	- none -	B878_04881
gi|444241541|gb|ELU53064.1|	hypothetical protein B878_04886	NA	NA	NA	0	4	3	6	0	1	9	6	6	3	0	2	vibA	K00216	2,3-dihydro-2,3-dihydroxybenzoate dehydrogenase (EC 1.3.1.28)	- none -	B878_04886
gi|444241546|gb|ELU53069.1|	bifunctional 5,10-methylene-tetrahydrofolate dehydrogenase/ 5,10-methylene-tetrahydrofolate cyclohydrolase	NA	0.490886302	NA	30	46	65	28	22	20	25	35	71	88	62	51	folD	K01491	Methylenetetrahydrofolate dehydrogenase (NADP+) (EC 1.5.1.5) / Methenyltetrahydrofolate cyclohydrolase (EC 3.5.4.9)	Folate Biosynthesis; <br>One-carbon metabolism by tetrahydropterines; <br>One-carbon metabolism by tetrahydropterines; <br>Serine-glyoxylate cycle; <br>Serine-glyoxylate cycle	B878_04911
gi|444241553|gb|ELU53075.1|	PTS system D-fructose-specific transporter subunit IIABC	NA	NA	NA	2	1	0	0	0	0	2	2	0	0	0	0	NA	K02768,ko:K02769,ko:K02770	PTS system, fructose-specific IIA component (EC 2.7.1.69) / PTS system, fructose-specific IIB component (EC 2.7.1.69) / PTS system, fructose-specific IIC component (EC 2.7.1.69)	- none -	B878_04191
gi|444241557|gb|ELU53079.1|	PTS system D-fructose-specific transporter subunit IIABC	NA	NA	NA	0	0	0	0	0	1	0	0	0	0	0	0	VVA0192	K11201,ko:K11202,ko:K11203	PTS system, fructose-specific IIA component (EC 2.7.1.69) / PTS system, fructose-specific IIB component (EC 2.7.1.69) / PTS system, fructose-specific IIC component (EC 2.7.1.69)	- none -	B878_04211
gi|444241559|gb|ELU53081.1|	3-hydroxyisobutyrate dehydrogenase	NA	NA	-0.685114743	10	17	21	29	6	11	16	22	32	31	12	9	NA	K00020	2-hydroxy-3-oxopropionate reductase (EC 1.1.1.60)	D-galactarate, D-glucarate and D-glycerate catabolism; <br>D-galactarate, D-glucarate and D-glycerate catabolism - gjo; <br>Glycerate metabolism	B878_04221
gi|444241562|gb|ELU53084.1|	oxidoreductase	NA	NA	NA	0	0	0	0	0	0	0	0	0	0	0	1	NA	K07119	Putative oxidoreductase YncB	Broadly distributed proteins not in subsystems	B878_04236
gi|444241563|gb|ELU53085.1|	transcriptional regulator	NA	NA	NA	0	0	0	0	0	0	0	1	1	0	0	0	NA	K16137	Transcriptional regulator, TetR family	- none -	B878_04241
gi|444241564|gb|ELU53086.1|	hypothetical protein B878_04246	NA	NA	NA	0	0	0	0	0	2	0	1	0	1	2	6	NA	K09900	FIG01202327: hypothetical protein	- none -	B878_04246
gi|444241576|gb|ELU53098.1|	hypothetical protein B878_04316	NA	NA	NA	0	0	0	0	0	0	0	0	0	1	0	0	NA		hypothetical protein	- none -	B878_04316
gi|444241581|gb|ELU53103.1|	Ig domain-containing protein	NA	NA	NA	0	0	0	0	0	0	0	0	0	0	0	1	NA		FIG00920059: hypothetical protein	- none -	B878_04341
gi|444241582|gb|ELU53104.1|	maltose/maltodextrin transporter ATP-binding protein	-0.583785886	0.428305478	NA	159	171	148	164	68	67	152	172	286	263	77	90	malK	K10111	Maltose/maltodextrin transport ATP-binding protein MalK (EC 3.6.3.19)	Maltose and Maltodextrin Utilization	B878_04346
gi|444241584|gb|ELU53106.1|	maltose ABC transporter periplasmic protein	NA	0.425999463	0.854761082	2212	2299	3238	3151	1336	1368	2310	2439	3642	3572	2007	1991	malE	K10108	Maltose/maltodextrin ABC transporter, substrate binding periplasmic protein MalE	Alpha-Amylase locus in Streptocococcus; <br>Bacterial Chemotaxis; <br>Maltose and Maltodextrin Utilization	B878_04356
gi|444241588|gb|ELU53110.1|	cytosolic long-chain acyl-CoA thioester hydrolase family protein	NA	NA	NA	0	1	4	0	5	4	1	2	0	0	3	3	NA		cytosolic long-chain acyl-CoA thioester hydrolase family protein	Serine-glyoxylate cycle	B878_04376
gi|444241591|gb|ELU53113.1|	hypothetical protein B878_04391	NA	NA	NA	0	0	10	13	10	9	1	1	4	0	0	2	NA		FIG01199668: hypothetical protein	- none -	B878_04391
gi|444241592|gb|ELU53114.1|	hypothetical protein B878_04396	NA	NA	NA	0	1	0	0	0	0	0	0	0	0	0	0	yedI	K09781	FIG01199731: hypothetical protein	- none -	B878_04396
gi|444241593|gb|ELU53115.1|	dihydroorotase	NA	NA	NA	4	5	6	0	5	4	8	9	6	6	14	8	pyrC	K01465	Dihydroorotase (EC 3.5.2.3)	De Novo Pyrimidine Synthesis; <br>Zinc regulated enzymes	B878_04401
gi|444241595|gb|ELU53117.1|	ferredoxin/oxidoreductase	NA	NA	NA	1	0	2	2	0	0	0	0	0	0	0	0	VVA0408	K07140	Flavodoxin reductases (ferredoxin-NADPH reductases) family 1	Anaerobic respiratory reductases	B878_04411
gi|444241596|gb|ELU53118.1|	NAD synthetase	NA	NA	0.622689548	13	8	14	12	18	14	11	12	14	16	10	19	nadE	K01916	NAD synthetase (EC 6.3.1.5)	NAD and NADP cofactor biosynthesis global	B878_04416
gi|444241603|gb|ELU53125.1|	hypothetical protein B878_04451	NA	NA	NA	0	0	3	0	0	0	0	0	0	0	0	2	VPA0419		FIG01200492: hypothetical protein	- none -	B878_04451
gi|444241604|gb|ELU53126.1|	hypothetical protein B878_04456	NA	NA	-0.986204061	29	48	55	59	28	40	44	44	58	58	11	13	luxT		Transcriptional regulator LuxT	- none -	B878_04456
gi|444241612|gb|ELU53134.1|	oxygen-independent coproporphyrinogen III oxidase	NA	NA	NA	0	0	0	1	0	0	0	0	0	0	0	0	hutX	K07227	Putative heme iron utilization protein	- none -	B878_04496
gi|444241617|gb|ELU53139.1|	alpha-amylase	NA	NA	-1.220845616	27	35	47	34	12	14	22	35	66	70	6	5	NA	K01176	Glycosidase	- none -	B878_04521
gi|444241621|gb|ELU53143.1|	hypothetical protein B878_04541	NA	NA	0.980100978	0	2	3	3	1	3	0	1	11	8	3	6	NA		Transcriptional regulator, ArsR family	- none -	B878_04541
gi|444241624|gb|ELU53146.1|	transcriptional regulator	NA	NA	NA	2	5	0	0	0	0	2	0	0	0	0	0	NA		Transcriptional regulator	- none -	B878_04556
gi|444241633|gb|ELU53154.1|	membrane fusion protein of RND family multidrug efflux pump	NA	NA	NA	0	1	0	0	0	0	0	0	0	1	0	0	acrA	K03585	RND efflux system, membrane fusion protein CmeA	Multidrug Resistance Efflux Pumps	B878_03711
gi|444241638|gb|ELU53159.1|	hypothetical protein B878_03736	NA	NA	NA	0	0	0	1	0	0	0	0	0	0	0	0	NA		FIG01201735: hypothetical protein	- none -	B878_03736
gi|444241643|gb|ELU53164.1|	nitroreductase A	NA	NA	NA	0	0	1	0	0	2	0	0	0	0	0	0	nfsA	K10678,ko:K19285	NADPH-flavin oxidoreductase	- none -	B878_03761
gi|444241647|gb|ELU53168.1|	hypothetical protein B878_03791	NA	NA	NA	78	27	175	22	164	20	134	107	171	106	172	66	NA		Secreted and surface protein containing fasciclin-like repeats	- none -	B878_03791
gi|444241650|gb|ELU53171.1|	hypothetical protein B878_03806	NA	NA	NA	2	6	4	3	0	0	1	2	10	4	0	0	NA	K07146	Rhodanese domain protein UPF0176	- none -	B878_03806
gi|444241660|gb|ELU53181.1|	thioesterase	NA	NA	NA	1	0	0	0	2	2	0	0	1	0	0	0	NA	K07107	Predicted thioesterase	- none -	B878_03856
gi|444241664|gb|ELU53185.1|	hypothetical protein B878_03876	NA	NA	NA	102	125	171	159	129	120	130	124	212	205	137	152	SO3571	K09909	Acetylornithine deacetylase (EC 3.5.1.16)	Arginine Biosynthesis extended	B878_03876
gi|444241668|gb|ELU53189.1|	DNA-binding transcriptional regulator YidZ	NA	NA	NA	0	0	0	0	0	0	0	0	0	0	0	1	NA		Putative LysR-family transcriptional regulator YidZ	- none -	B878_03896
gi|444241680|gb|ELU53201.1|	epimerase	NA	NA	NA	0	0	1	0	0	0	0	0	4	2	0	0	NA		Phenazine biosynthesis protein PhzF like	- none -	B878_03966
gi|444241688|gb|ELU53209.1|	glutathione S-transferase	NA	NA	NA	0	0	0	2	2	2	0	0	0	0	0	0	NA		Glutathione S-transferase, omega (EC 2.5.1.18)	CBSS-89187.3.peg.2957; <br>Glutathione: Non-redox reactions	B878_04006
gi|444241695|gb|ELU53216.1|	PTS system fructose-specific transporter subunit IIBC	NA	NA	NA	0	5	5	0	0	0	0	0	3	4	0	0	NA	K11201,ko:K11202,ko:K11203	PTS system, fructose-specific IIBC component (EC 2.7.1.69)	- none -	B878_04051
gi|444241702|gb|ELU53223.1|	pyrazinamidase/nicotinamidase	NA	NA	NA	0	0	0	0	0	0	0	0	0	0	1	5	NA	K08281	Nicotinamidase (EC 3.5.1.19)	NAD and NADP cofactor biosynthesis global; <br>Redox-dependent regulation of nucleus processes	B878_04086
gi|444241704|gb|ELU53225.1|	nicotinate phosphoribosyltransferase	NA	NA	NA	0	0	0	1	0	0	0	0	0	0	0	0	pncB	K00763	Nicotinate phosphoribosyltransferase (EC 2.4.2.11)	NAD and NADP cofactor biosynthesis global; <br>Redox-dependent regulation of nucleus processes	B878_04096
gi|444241714|gb|ELU53235.1|	glycine betaine ABC transporter ATP-binding protein	NA	NA	NA	0	1	0	0	0	0	0	0	2	8	0	2	proV	K02000	Betaine/L-proline ABC transporter, ATP-binding protein ProV (TC 3.A.1.12.1)	Choline and Betaine Uptake and Betaine Biosynthesis	B878_04146
gi|444241716|gb|ELU53237.1|	hypothetical protein B878_04156	NA	0.77303953	1.855821951	192	212	314	284	117	136	282	294	440	405	269	279	opuAC	K02002	putative periplasmic substrate-binding protein	- none -	B878_04156
gi|444241720|gb|ELU53240.1|	hydroxyacylglutathione hydrolase	NA	NA	NA	0	0	3	0	1	1	1	1	5	3	0	0	gloB	K01069	Hydroxyacylglutathione hydrolase (EC 3.1.2.6)	CBSS-228410.1.peg.134; <br>CBSS-342610.3.peg.1536; <br>Glutathione: Non-redox reactions; <br>Methylglyoxal Metabolism	B878_03276
gi|444241723|gb|ELU53243.1|	hypothetical protein B878_03291	NA	NA	NA	0	0	0	1	0	0	0	0	0	0	0	0	NA		FIG01199556: hypothetical protein	- none -	B878_03291
gi|444241724|gb|ELU53244.1|	hypothetical protein B878_03296	NA	NA	NA	0	0	0	0	0	0	0	0	0	0	0	2	glnB	K04751	Nitrogen regulatory protein P-II	Ammonia assimilation	B878_03296
gi|444241729|gb|ELU53249.1|	ribonuclease HII	NA	NA	NA	0	0	0	0	0	0	0	0	0	0	0	1	rnhB	K03470	Ribonuclease HII (EC 3.1.26.4)	Conserved gene cluster associated with Met-tRNA formyltransferase; <br>Ribonuclease H	B878_03321
gi|444241730|gb|ELU53250.1|	lipid-A-disaccharide synthase	NA	NA	NA	0	0	0	0	0	0	0	0	0	0	1	2	lpxB	K00748	Lipid-A-disaccharide synthase (EC 2.4.1.182)	- none -	B878_03326
gi|444241731|gb|ELU53251.1|	UDP-N-acetylglucosamine acyltransferase	NA	0.424696999	0.613414857	26	25	45	40	27	26	30	30	51	54	27	29	lpxA	K00677	Acyl-[acyl-carrier-protein]--UDP-N-acetylglucosamine O-acyltransferase (EC 2.3.1.129)	- none -	B878_03331
gi|444241733|gb|ELU53253.1|	UDP-3-O-[3-hydroxymyristoyl] glucosamine N-acyltransferase	NA	NA	-0.609125942	21	34	32	29	5	9	12	18	35	36	4	5	lpxD	K02536	UDP-3-O-[3-hydroxymyristoyl] glucosamine N-acyltransferase (EC 2.3.1.-)	- none -	B878_03341
gi|444241734|gb|ELU53254.1|	outer membrane protein OmpH	NA	NA	0.662887656	78	95	113	93	38	32	107	117	165	171	96	118	skp	K06142	Outer membrane protein H precursor	Periplasmic Stress Response	B878_03346
gi|444241740|gb|ELU53260.1|	ribosome recycling factor	NA	NA	0.733522372	56	65	82	73	46	37	45	64	104	97	54	65	frr	K02838	Ribosome recycling factor	Translation termination factors bacterial	B878_03376
gi|444241741|gb|ELU53261.1|	uridylate kinase	NA	NA	NA	17	23	30	23	12	18	20	32	41	41	33	39	pyrH	K09903	Uridine monophosphate kinase (EC 2.7.4.22)	CBSS-312309.3.peg.1965	B878_03381
gi|444241742|gb|ELU53262.1|	elongation factor Ts	NA	NA	NA	877	1008	1275	1217	532	549	1022	1045	1488	1524	643	646	tsf	K02357	Translation elongation factor Ts	CBSS-312309.3.peg.1965; <br>Translation elongation factors bacterial	B878_03386
gi|444241744|gb|ELU53264.1|	methionine aminopeptidase	1.570985743	NA	NA	9	6	19	20	11	14	0	7	17	20	0	2	map	K01265	Methionine aminopeptidase (EC 3.4.11.18)	CBSS-312309.3.peg.1965; <br>EC 3.4.11.- Aminopeptidases; <br>Translation termination factors bacterial	B878_03396
gi|444241745|gb|ELU53265.1|	PII uridylyl-transferase	NA	NA	NA	0	2	0	2	0	0	0	0	0	0	0	0	glnD	K00990	[Protein-PII] uridylyltransferase (EC 2.7.7.59)	Ammonia assimilation; <br>CBSS-312309.3.peg.1965	B878_03401
gi|444241746|gb|ELU53266.1|	hypothetical protein B878_03406	NA	NA	NA	0	1	1	2	3	1	1	0	1	2	0	0	NA		Chromosome segregation ATPase	- none -	B878_03406
gi|444241758|gb|ELU53278.1|	prolyl-tRNA ligase	NA	NA	NA	71	81	70	67	26	23	81	84	137	129	36	51	proS	K01881	Prolyl-tRNA synthetase (EC 6.1.1.15), bacterial type	- none -	B878_03466
gi|444241760|gb|ELU53280.1|	hypothetical protein B878_03476	NA	NA	NA	15	14	34	30	18	18	15	16	28	34	10	12	yaeP		UPF0253 protein YaeP	- none -	B878_03476
gi|444241761|gb|ELU53281.1|	hypothetical protein B878_03481	NA	NA	NA	0	0	4	2	3	0	0	0	1	2	0	2	BT4646		FIG01200459: hypothetical protein	- none -	B878_03481
gi|444241764|gb|ELU53284.1|	hypothetical protein B878_03496	NA	NA	NA	0	0	0	0	0	0	0	0	1	1	2	0	VP2339		Methyl-accepting chemotaxis protein	- none -	B878_03496
gi|444241770|gb|ELU53290.1|	hypothetical protein B878_03526	NA	NA	NA	1	2	0	0	0	0	0	0	1	1	0	0	apbE	K03734	Thiamin biosynthesis lipoprotein ApbE	- none -	B878_03526
gi|444241777|gb|ELU53297.1|	hypothetical protein B878_03561	NA	NA	NA	0	0	7	1	0	0	0	0	9	16	0	4	bolA	K05527	Cell division protein BolA	Bacterial Cell Division	B878_03561
gi|444241780|gb|ELU53300.1|	hypothetical protein B878_03576	NA	NA	NA	22	41	31	24	21	20	19	22	56	50	30	41	ppiA	K03767	Peptidyl-prolyl cis-trans isomerase PpiA (EC 5.2.1.8)	- none -	B878_03576
gi|444241782|gb|ELU53302.1|	transcriptional activator ChrR	NA	NA	NA	0	0	0	0	0	0	0	0	0	2	0	0	NA	K07167	FIG111991: hypothetical protein	- none -	B878_03586
gi|444241784|gb|ELU53304.1|	hypothetical protein B878_03596	NA	NA	NA	33	14	18	3	64	3	47	30	57	10	84	29	NA		FIG01202705: hypothetical protein	- none -	B878_03596
gi|444241800|gb|ELU53320.1|	hypothetical protein B878_03676	NA	NA	NA	0	0	0	0	0	0	1	0	0	0	0	0	NA	K07014	Predicted hydrolase	- none -	B878_03676
gi|444241804|gb|ELU53324.1|	hypothetical protein B878_03696	NA	NA	NA	17	20	6	4	0	0	14	8	22	11	11	15	NA	K09918	DNA damage-inducible gene in SOS regulon, dependent on cyclic AMP and H-NS	- none -	B878_03696
gi|444241807|gb|ELU53326.1|	cysteine/glutathione ABC transporter membrane/ATP-binding component	NA	NA	NA	0	0	0	0	0	0	2	1	0	0	0	1	cydC	K16012	Transport ATP-binding protein CydC	Terminal cytochrome d ubiquinol oxidases; <br>Terminal cytochrome oxidases	B878_02861
gi|444241811|gb|ELU53330.1|	hypothetical protein B878_02881	NA	NA	NA	0	0	0	0	0	0	3	0	0	0	0	2	NA		FIG01203577: hypothetical protein	- none -	B878_02881
gi|444241813|gb|ELU53332.1|	3-phosphoserine/phosphohydroxythreonine aminotransferase	NA	0.463751518	0.665742443	138	161	198	175	62	77	168	174	271	256	138	105	serC	K00831	Phosphoserine aminotransferase (EC 2.6.1.52)	Glycine and Serine Utilization; <br>Pyridoxin (Vitamin B6) Biosynthesis; <br>Serine Biosynthesis	B878_02891
gi|444241814|gb|ELU53333.1|	hypothetical protein B878_02896	NA	NA	NA	23	30	26	14	13	15	15	19	50	57	9	14	NA		FIG00919535: hypothetical protein	- none -	B878_02896
gi|444241821|gb|ELU53340.1|	hypothetical protein B878_02931	NA	NA	0.826106204	8	13	24	23	10	13	7	6	23	34	21	23	VC1150		FIG01199945: hypothetical protein	- none -	B878_02931
gi|444241822|gb|ELU53341.1|	glutamate decarboxylase	NA	NA	NA	0	0	0	0	0	0	0	1	0	0	0	0	NA	K01580	Glutamate decarboxylase, eukaryotic type (EC 4.1.1.15)	- none -	B878_02936
gi|444241823|gb|ELU53342.1|	DNA-binding transcriptional regulator HexR	NA	NA	NA	3	9	15	14	1	1	0	4	8	13	0	0	hexR	K19337	Phosphogluconate repressor HexR, RpiR family	- none -	B878_02941
gi|444241824|gb|ELU53343.1|	alcohol dehydrogenase	NA	NA	NA	0	0	1	1	0	0	0	0	0	0	0	0	NA		Iron-containing alcohol dehydrogenase (EC 1.1.1.1)	- none -	B878_02946
gi|444241825|gb|ELU53344.1|	glutaredoxin 1	0.822373632	0.699995372	0.925701068	21	16	30	26	19	21	21	23	47	47	21	32	grxA	K03674	Glutaredoxin 1	Glutaredoxins; <br>Glutathione: Redox cycle	B878_02951
gi|444241827|gb|ELU53346.1|	trans-2-enoyl-CoA reductase	NA	NA	-0.66907447	144	186	270	253	90	117	150	163	316	297	79	90	fabV	K00209	Enoyl-[acyl-carrier-protein] reductase (NADH) FabV (EC 1.3.1.9) => refractory to triclosan @ trans-2-enoyl-CoA reductase (NAD(+)) (EC 1.3.1.44)	- none -	B878_02961
gi|444241842|gb|ELU53361.1|	hypothetical protein B878_03036	NA	NA	1.148812192	0	3	8	8	5	2	1	1	10	12	9	6	NA	K02483	Two-component system response regulator QseB	Orphan regulatory proteins	B878_03036
gi|444241846|gb|ELU53365.1|	50S ribosomal protein L25	NA	1.022526918	1.106905449	11	10	16	9	4	2	10	14	22	31	12	7	rplY	K02897	LSU ribosomal protein L25p	Ribosome LSU bacterial	B878_03056
gi|444241848|gb|ELU53367.1|	hypothetical protein B878_03066	NA	NA	NA	3	4	5	3	0	0	0	0	4	3	0	0	NA		putative amino group acetyl transferase	- none -	B878_03066
gi|444241856|gb|ELU53375.1|	hypothetical protein B878_03106	NA	NA	NA	0	4	5	4	2	3	0	1	12	10	2	1	NA	K05777	ABC transporter, periplasmic substrate-binding protein YnjB	- none -	B878_03106
gi|444241867|gb|ELU53386.1|	sodium-dependent transporter	NA	NA	NA	4	4	2	0	1	0	0	0	0	3	0	0	NA	K03308	Putative sodium-dependent transporter	- none -	B878_03171
gi|444241869|gb|ELU53388.1|	cystathionine beta-lyase	NA	NA	NA	48	61	75	78	28	33	68	60	86	91	21	18	metC	K01760	Cystathionine beta-lyase (EC 4.4.1.8)	L-Cystine Uptake and Metabolism; <br>Methionine Biosynthesis	B878_03181
gi|444241879|gb|ELU53398.1|	phage shock protein B	NA	NA	NA	0	0	0	2	1	3	0	0	0	0	2	1	pspB	K03970	Phage shock protein B	Phage shock protein (psp) operon	B878_03231
gi|444241880|gb|ELU53399.1|	phage shock protein A	NA	NA	NA	24	21	53	54	44	51	17	25	57	50	59	93	pspA	K03969	Phage shock protein A @ Suppressor of sigma54-dependent transcription, PspA-like	Phage shock protein (psp) operon	B878_03236
gi|444241882|gb|ELU53401.1|	hypothetical protein B878_03246	NA	NA	NA	0	0	1	0	0	0	0	0	0	0	0	0	sapA	K19226	ABC transporter, substrate-binding protein or sensor protein SapA	Peptide ABC transport system Sap	B878_03246
gi|444241883|gb|ELU53402.1|	hypothetical protein B878_03251	NA	NA	NA	0	0	0	0	0	0	0	0	1	0	0	0	sapB	K19227	Peptide transport system permease protein SapB	Peptide ABC transport system Sap	B878_03251
gi|444241888|gb|ELU53406.1|	hypothetical protein B878_02431	NA	NA	NA	0	0	0	0	0	0	1	0	0	1	0	0	NA		hypothetical protein	- none -	B878_02431
gi|444241894|gb|ELU53412.1|	DNA recombination protein RmuC	NA	NA	NA	0	0	0	0	1	0	2	0	2	0	5	0	rmuC	K09760	DNA recombination protein RmuC	DNA repair, bacterial	B878_02461
gi|444241895|gb|ELU53413.1|	ubiquinone/menaquinone biosynthesis methyltransferase	-0.894558891	NA	NA	7	11	18	16	7	6	11	10	17	16	5	5	ubiE	K03183	2-methoxy-6-polyprenyl-1,4-benzoquinol methylase (EC 2.1.1.201) @ 2-heptaprenyl-1,4-naphthoquinone methyltransferase (EC 2.1.1.163)	Menaquinone and Phylloquinone Biosynthesis; <br>Ubiquinone Biosynthesis; <br>Ubiquinone biosynthesis -- gjo	B878_02466
gi|444241897|gb|ELU53415.1|	ubiquinone biosynthesis protein UbiB	NA	NA	NA	0	0	3	0	1	0	0	0	0	0	1	2	ubiB	K03688	Ubiquinone biosynthesis monooxygenase UbiB	Ubiquinone Biosynthesis; <br>Ubiquinone biosynthesis -- gjo	B878_02476
gi|444241902|gb|ELU53420.1|	delta-aminolevulinic acid dehydratase	NA	-0.62174222	NA	49	51	105	55	52	46	69	61	76	70	49	48	hemB	K01698	Porphobilinogen synthase (EC 4.2.1.24)	Zinc regulated enzymes	B878_02501
gi|444241903|gb|ELU53421.1|	acetyltransferase	NA	NA	NA	0	0	0	0	0	0	0	0	0	1	0	0	SO4716		FIG01200309: hypothetical protein	- none -	B878_02506
gi|444241904|gb|ELU53422.1|	DNA polymerase I	NA	NA	-0.565816016	5	14	13	7	5	12	1	6	28	26	7	6	polA	K02335	DNA polymerase I (EC 2.7.7.7)	DNA-replication; <br>DNA Repair Base Excision	B878_02511
gi|444241905|gb|ELU53423.1|	GTP-binding protein YsxC	NA	NA	NA	0	0	0	0	0	1	0	0	0	0	0	0	engB	K03978	GTP-binding protein EngB	Universal GTPases	B878_02516
gi|444241909|gb|ELU53427.1|	Der GTPase activator	NA	0.90945905	1.905562636	14	17	25	15	8	6	18	21	37	37	21	21	yihI	K09894	Protein of unknown function DUF414	- none -	B878_02536
gi|444241911|gb|ELU53429.1|	coproporphyrinogen III oxidase	NA	NA	NA	0	0	0	0	0	0	0	0	0	0	0	1	hemN	K02495	Coproporphyrinogen III oxidase, oxygen-independent (EC 1.3.99.22)	- none -	B878_02546
gi|444241912|gb|ELU53430.1|	adenosine deaminase	NA	NA	NA	0	0	3	1	2	0	0	0	0	0	0	0	add	K01488	Adenosine deaminase (EC 3.5.4.4)	- none -	B878_02551
gi|444241913|gb|ELU53431.1|	cyclic diguanylate phosphodiesterase	NA	NA	NA	0	0	0	1	0	0	0	1	0	0	0	0	NA		diguanylate cyclase/phosphodiesterase (GGDEF & EAL domains) with PAS/PAC sensor(s)	Bacterial hemoglobins	B878_02556
gi|444241914|gb|ELU53432.1|	response regulator	NA	NA	NA	0	0	0	0	0	0	0	0	1	2	0	0	glnG	K07712	Nitrogen regulation protein NtrC	- none -	B878_02561
gi|444241917|gb|ELU53435.1|	glutamine synthetase	NA	0.558332449	1.209365703	785	887	1125	1219	477	500	832	970	1708	1606	902	957	glnA	K01915	Glutamine synthetase type I (EC 6.3.1.2)	Ammonia assimilation; <br>Glutamine, Glutamate, Aspartate and Asparagine Biosynthesis; <br>Glutamine synthetases; <br>Peptidoglycan Biosynthesis	B878_02576
gi|444241919|gb|ELU53437.1|	GTPase	NA	0.373525736	-0.869736709	183	244	307	284	123	141	183	235	410	373	112	135	typA	K06207	GTP-binding protein TypA/BipA	Universal GTPases	B878_02586
gi|444241921|gb|ELU53439.1|	hypothetical protein B878_02596	NA	NA	NA	0	0	0	0	0	0	0	0	1	0	0	0	NA		FIG01200504: hypothetical protein	- none -	B878_02596
gi|444241924|gb|ELU53442.1|	acetyltransferase	NA	NA	NA	0	2	0	1	1	0	0	0	4	1	0	0	yiiD		Uncharacterized GNAT family acetyltransferase YiiD	- none -	B878_02611
gi|444241926|gb|ELU53444.1|	phosphoenolpyruvate carboxykinase	NA	-1.426788275	-1.152716674	133	147	321	276	130	114	202	211	172	194	110	139	pckA	K01610	Phosphoenolpyruvate carboxykinase [ATP] (EC 4.1.1.49)	Pyruvate metabolism I: anaplerotic reactions, PEP; <br>Serine-glyoxylate cycle	B878_02621
gi|444241927|gb|ELU53445.1|	Hsp33-like chaperonin	NA	-0.50751454	-1.134200798	52	43	111	83	33	46	71	60	74	67	8	11	hslO	K04083	33 kDa chaperonin (Heat shock protein 33) (HSP33)	- none -	B878_02626
gi|444241941|gb|ELU53459.1|	3'(2'),5'-bisphosphate nucleotidase	NA	NA	NA	1	6	13	14	10	12	12	10	15	15	9	19	cysQ	K01082	3&#39;(2&#39;),5&#39;-bisphosphate nucleotidase (EC 3.1.3.7)	Inorganic Sulfur Assimilation	B878_02696
gi|444241942|gb|ELU53460.1|	adenosine nucleotide hydrolase NudE	NA	NA	NA	8	10	28	28	15	19	19	20	34	23	21	24	nudE	K08312	ADP compounds hydrolase NudE	Nudix proteins (nucleoside triphosphate hydrolases)	B878_02701
gi|444241943|gb|ELU53461.1|	Fe/S biogenesis protein NfuA	NA	NA	NA	32	29	35	39	14	20	38	37	66	69	20	35	nfuA	K07400	[4Fe-4S] cluster carrier protein NfuA	- none -	B878_02706
gi|444241948|gb|ELU53466.1|	hypothetical protein B878_02731	NA	NA	NA	7	11	25	22	25	15	5	6	28	30	14	9	NA		FIG01200535: hypothetical protein	- none -	B878_02731
gi|444241950|gb|ELU53468.1|	osmolarity response regulator	NA	NA	NA	5	8	23	13	7	6	5	10	13	12	6	8	ompR	K07659	Two-component system response regulator OmpR	- none -	B878_02741
gi|444241953|gb|ELU53471.1|	prolyl oligopeptidase	NA	NA	NA	0	3	2	3	0	0	0	0	5	3	0	0	NA		Peptidase S9, prolyl oligopeptidase active site domain protein	- none -	B878_02756
gi|444241954|gb|ELU53472.1|	ATP-dependent DNA helicase RecG	NA	NA	NA	0	0	0	1	0	0	0	0	0	0	0	0	recG	K03655	ATP-dependent DNA helicase RecG (EC 3.6.1.-)	DNA-replication	B878_02761
gi|444241957|gb|ELU53475.1|	DNA-directed RNA polymerase subunit omega	NA	NA	NA	14	16	7	17	7	5	34	39	15	16	15	16	rpoZ	K03060	DNA-directed RNA polymerase omega subunit (EC 2.7.7.6)	CBSS-176299.4.peg.1292; <br>RNA polymerase bacterial	B878_02776
gi|444241958|gb|ELU53476.1|	guanylate kinase	NA	NA	NA	0	0	1	1	4	4	0	0	5	1	0	0	gmk	K00942	Guanylate kinase (EC 2.7.4.8)	CBSS-323097.3.peg.2594	B878_02781
gi|444241959|gb|ELU53477.1|	TPR domain protein, putative component of TonB system	NA	NA	NA	1	0	0	1	0	0	0	0	1	0	0	0	NA		TPR domain protein, putative component of TonB system	Ton and Tol transport systems	B878_02786
gi|444241964|gb|ELU53482.1|	hypothetical protein B878_02811	NA	NA	NA	0	2	0	0	0	0	1	3	0	0	1	0	NA		TonB system biopolymer transport component; Chromosome segregation ATPase	Ton and Tol transport systems	B878_02811
gi|444241968|gb|ELU53486.1|	ABC oligopeptide transporter periplasmic component	NA	0.423192801	1.92917837	52	52	72	46	15	17	60	62	96	91	36	35	NA	K13893	ABC-type oligopeptide transport system, periplasmic component	- none -	B878_02831
gi|444241969|gb|ELU53487.1|	ABC transporter ATPase	NA	NA	NA	1	2	4	0	0	0	0	0	0	0	0	0	dppD	K02031	ABC transporter, ATP-binding protein (cluster 5, nickel/peptides/opines)	ABC transporter oligopeptide (TC 3.A.1.5.1)	B878_02836
gi|444241975|gb|ELU53492.1|	DNA-binding protein H-NS	NA	NA	NA	257	291	402	406	172	164	332	366	463	446	236	285	hns	K03746	DNA-binding protein H-NS	- none -	B878_01966
gi|444241978|gb|ELU53495.1|	tRNA-specific 2-thiouridylase MnmA	0.71643104	NA	NA	3	7	5	6	4	7	14	11	15	24	8	6	mnmA	K00566	tRNA-specific 2-thiouridylase MnmA	At5g37530 (CsdL protein family)	B878_01981
gi|444241980|gb|ELU53497.1|	adenylosuccinate lyase	NA	NA	NA	154	192	247	213	97	102	120	173	318	268	156	189	purB	K01756	Adenylosuccinate lyase (EC 4.3.2.2)	De Novo Purine Biosynthesis	B878_01991
gi|444241983|gb|ELU53500.1|	hypothetical protein B878_02006	NA	NA	NA	0	0	0	1	0	0	0	0	0	0	0	0	NA		FIG024285: Hypothetical protein	Putative oxidase COG2907	B878_02006
gi|444241986|gb|ELU53503.1|	hypothetical protein B878_02021	NA	NA	NA	0	0	1	0	0	0	0	0	0	0	0	0	NA		COG2907: Amine oxidase, flavin-containing	Putative oxidase COG2907	B878_02021
gi|444241994|gb|ELU53511.1|	biotin synthase	NA	NA	NA	0	0	0	0	0	0	0	1	0	1	0	2	bioB	K01012	Biotin synthase (EC 2.8.1.6)	Biotin biosynthesis	B878_02061
gi|444241997|gb|ELU53514.1|	seryl-tRNA ligase	NA	NA	0.374785664	197	183	258	245	127	126	215	221	363	350	254	227	serS	K01875	Seryl-tRNA synthetase (EC 6.1.1.11)	Glycine and Serine Utilization; <br>tRNA aminoacylation, Ser	B878_02076
gi|444241999|gb|ELU53516.1|	lipoprotein chaperone	NA	NA	1.158476987	17	25	26	18	7	12	16	20	32	30	19	21	lolA	K03634	Outer membrane lipoprotein carrier protein LolA	Lipopolysaccharide assembly; <br>Lipoprotein sorting system	B878_02086
gi|444242001|gb|ELU53518.1|	leucine-responsive transcriptional regulator	NA	0.850595969	0.789995119	67	94	85	86	46	55	96	105	168	171	89	80	lrp	K03719	Leucine-responsive regulatory protein, regulator for leucine (or lrp) regulon and high-affinity branched-chain amino acid transport system	Branched-Chain Amino Acid Biosynthesis; <br>Glutamine, Glutamate, Aspartate and Asparagine Biosynthesis	B878_02096
gi|444242002|gb|ELU53519.1|	alanine dehydrogenase	NA	0.508250247	1.084223733	267	245	343	342	166	148	285	290	404	421	240	221	ald	K00259	Alanine dehydrogenase (EC 1.4.1.1)	Pyruvate Alanine Serine Interconversions	B878_02101
gi|444242004|gb|ELU53521.1|	transcriptional regulator CysB	NA	-0.778930198	NA	9	12	20	36	19	20	4	11	22	27	13	20	cysB	K13634	Cys regulon transcriptional activator CysB	Cysteine Biosynthesis; <br>DNA-binding regulatory proteins, strays	B878_02111
gi|444242006|gb|ELU53523.1|	tRNA-hydroxylase	NA	NA	NA	0	2	0	0	0	0	0	0	0	0	0	0	miaE	K06169	tRNA-(ms[2]io[6]A)-hydroxylase (EC 1.-.-.-)	- none -	B878_02121
gi|444242009|gb|ELU53526.1|	hypothetical protein B878_02136	NA	NA	NA	0	0	0	0	0	0	0	0	2	4	21	24	guaD	K01487	Guanine deaminase (EC 3.5.4.3)	Purine Utilization	B878_02136
gi|444242012|gb|ELU53529.1|	site-specific DNA-methyltransferase	NA	NA	NA	1	2	1	0	0	0	6	5	0	0	1	0	NA	K00558	DNA-cytosine methyltransferase (EC 2.1.1.37)	- none -	B878_02151
gi|444242028|gb|ELU53545.1|	hypothetical protein B878_02231	NA	NA	NA	6	10	5	2	0	0	5	3	8	1	0	2	NA		FIG01202273: hypothetical protein	- none -	B878_02231
gi|444242029|gb|ELU53546.1|	hypothetical protein B878_02236	NA	NA	NA	0	0	0	0	0	0	1	0	0	0	0	0	NA		Type III secretion host injection and negative regulator protein (YopD)	- none -	B878_02236
gi|444242030|gb|ELU53547.1|	hypothetical protein B878_02241	NA	NA	NA	0	1	0	1	0	0	0	0	0	0	0	2	NA		Type III secretion host injection protein (YopB)	- none -	B878_02241
gi|444242035|gb|ELU53552.1|	Type III secretory pathway, component EscV	NA	NA	NA	0	0	2	0	1	1	0	0	0	0	0	0	NA	K03230	Type III secretion inner membrane channel protein (LcrD,HrcV,EscV,SsaV)	- none -	B878_02266
gi|444242041|gb|ELU53558.1|	type III secretion system ATPase	NA	NA	NA	0	0	0	1	2	2	0	0	0	0	0	0	NA	K03224	Flagellum-specific ATP synthase FliI	Flagellar motility; <br>Flagellum	B878_02296
gi|444242043|gb|ELU53560.1|	hypothetical protein B878_02306	NA	NA	NA	1	3	0	0	0	0	2	0	0	0	0	0	NA	K04057	Type III secretion protein (YscP)	- none -	B878_02306
gi|444242051|gb|ELU53568.1|	effector protein	NA	NA	NA	0	0	7	5	0	0	0	0	0	0	0	0	NA		FIG01200002: hypothetical protein	- none -	B878_02346
gi|444242064|gb|ELU53581.1|	hypothetical protein B878_02411	NA	NA	NA	0	0	0	0	0	0	0	0	0	1	0	0	NA	K03219	Type III secretion outermembrane pore forming protein (YscC,MxiD,HrcC, InvG)	- none -	B878_02411
gi|444242070|gb|ELU53586.1|	ribonuclease activity regulator protein RraA	NA	NA	NA	7	9	17	13	30	12	9	14	24	25	25	21	NA	K02553	Ribonuclease E inhibitor RraA	RNA processing and degradation, bacterial	B878_01489
gi|444242072|gb|ELU53588.1|	two-component response regulator	NA	NA	NA	16	21	47	33	13	10	18	20	47	47	22	15	arcA	K07773	Aerobic respiration control protein arcA	- none -	B878_01499
gi|444242077|gb|ELU53593.1|	glutamate synthase, large subunit	NA	NA	1.961543744	240	404	358	321	2	4	239	327	510	403	60	49	gltB	K00265	Glutamate synthase [NADPH] large chain (EC 1.4.1.13)	Ammonia assimilation; <br>Glutamine, Glutamate, Aspartate and Asparagine Biosynthesis	B878_01524
gi|444242078|gb|ELU53594.1|	glutamate synthase subunit beta	NA	NA	NA	73	87	48	52	0	0	69	73	98	85	6	6	gltD	K00266	Glutamate synthase [NADPH] small chain (EC 1.4.1.13)	Ammonia assimilation; <br>Glutamine, Glutamate, Aspartate and Asparagine Biosynthesis	B878_01529
gi|444242079|gb|ELU53595.1|	glutamate synthase subunit alpha	NA	NA	NA	26	43	61	61	5	6	10	29	71	62	12	12	gltB	K00265	Glutamate synthase [NADPH] large chain (EC 1.4.1.13)	Ammonia assimilation; <br>Glutamine, Glutamate, Aspartate and Asparagine Biosynthesis	B878_01534
gi|444242080|gb|ELU53596.1|	glutamate synthase subunit beta	NA	NA	NA	13	18	17	18	3	0	18	16	22	20	4	3	gltD	K00266	Glutamate synthase [NADPH] small chain (EC 1.4.1.13)	Ammonia assimilation; <br>Glutamine, Glutamate, Aspartate and Asparagine Biosynthesis	B878_01539
gi|444242081|gb|ELU53597.1|	hypothetical protein B878_01544	NA	NA	NA	1	0	4	0	0	1	1	1	1	2	0	0	NA		FIG01199686: hypothetical protein	- none -	B878_01544
gi|444242082|gb|ELU53598.1|	5'-methylthioadenosine/S-adenosylhomocysteine nucleosidase	NA	NA	NA	1	0	0	0	0	2	0	0	0	1	3	1	mtnN	K01243	5&#39;-methylthioadenosine nucleosidase (EC 3.2.2.16) / S-adenosylhomocysteine nucleosidase (EC 3.2.2.9)	Methionine Biosynthesis; <br>Methionine Degradation; <br>Polyamine Metabolism	B878_01549
gi|444242088|gb|ELU53604.1|	carbamoyl phosphate synthase large subunit	NA	NA	-0.907493746	260	355	405	396	121	147	239	292	616	583	110	135	carB	K01955	Carbamoyl-phosphate synthase large chain (EC 6.3.5.5)	De Novo Pyrimidine Synthesis; <br>Macromolecular synthesis operon	B878_01579
gi|444242089|gb|ELU53605.1|	carbamoyl phosphate synthase small subunit	NA	NA	NA	87	105	112	117	37	63	84	92	168	165	49	57	carA	K01956	Carbamoyl-phosphate synthase small chain (EC 6.3.5.5)	De Novo Pyrimidine Synthesis; <br>Macromolecular synthesis operon	B878_01584
gi|444242090|gb|ELU53606.1|	dihydrodipicolinate reductase	NA	NA	0.622816642	37	42	75	52	37	28	65	73	89	83	78	64	dapB	K00215	4-hydroxy-tetrahydrodipicolinate reductase (EC 1.17.1.8)	Lysine Biosynthesis DAP Pathway	B878_01589
gi|444242092|gb|ELU53608.1|	preprotein translocase subunit SecA	NA	NA	-1.120921636	82	107	167	158	67	68	51	62	168	152	29	33	secA	K03070	Protein export cytoplasm protein SecA ATPase RNA helicase (TC 3.A.5.1.1)	- none -	B878_01599
gi|444242093|gb|ELU53609.1|	hypothetical protein B878_01604	NA	NA	NA	0	0	0	0	0	0	0	0	1	0	7	0	NA		Zn-ribbon-containing, possibly RNA-binding protein and truncated derivatives	- none -	B878_01604
gi|444242095|gb|ELU53611.1|	cell division protein FtsZ	NA	NA	NA	85	85	168	144	35	43	85	104	178	201	46	49	ftsZ	K03531	Cell division protein FtsZ	Bacterial Cell Division; <br>Bacterial Cytoskeleton; <br>cell division cluster containing FtsQ	B878_01614
gi|444242097|gb|ELU53613.1|	cell division protein FtsQ	NA	NA	NA	1	0	0	0	0	0	0	0	0	0	0	0	ftsQ	K03589	Cell division protein FtsQ	Bacterial Cell Division; <br>Bacterial Cytoskeleton; <br>cell division cluster containing FtsQ	B878_01624
gi|444242098|gb|ELU53614.1|	UDP-N-acetylmuramate--L-alanine ligase	NA	NA	NA	1	0	1	0	0	0	0	0	0	0	0	0	murC	K01924	UDP-N-acetylmuramate--alanine ligase (EC 6.3.2.8)	Peptidoglycan Biosynthesis; <br>Peptidoglycan biosynthesis--gjo; <br>cell division cluster containing FtsQ	B878_01629
gi|444242100|gb|ELU53616.1|	cell division protein FtsW	NA	NA	NA	0	0	0	0	0	0	0	0	1	0	0	0	ftsW	K03588	Cell division protein FtsW	Bacterial Cell Division; <br>Bacterial Cytoskeleton; <br>cell division cluster containing FtsQ	B878_01639
gi|444242101|gb|ELU53617.1|	UDP-N-acetylmuramoyl-L-alanyl-D-glutamate synthetase	NA	NA	NA	0	0	0	1	0	0	0	0	0	0	0	0	murD	K01925	UDP-N-acetylmuramoylalanine--D-glutamate ligase (EC 6.3.2.9)	Peptidoglycan Biosynthesis; <br>Peptidoglycan biosynthesis--gjo	B878_01644
gi|444242103|gb|ELU53619.1|	UDP-N-acetylmuramoyl-tripeptide--D-alanyl-D-alanine ligase	NA	NA	NA	0	0	5	1	0	1	0	0	0	2	0	1	murF	K01929	UDP-N-acetylmuramoylalanyl-D-glutamyl-2,6-diaminopimelate--D-alanyl-D-alanine ligase (EC 6.3.2.10)	Peptidoglycan Biosynthesis; <br>Peptidoglycan biosynthesis--gjo	B878_01654
gi|444242104|gb|ELU53620.1|	UDP-N-acetylmuramoylalanyl-D-glutamate--2,6-diaminopimelate ligase	NA	NA	NA	0	1	0	0	0	0	0	0	0	0	0	0	murE	K01928	UDP-N-acetylmuramoylalanyl-D-glutamate--2,6-diaminopimelate ligase (EC 6.3.2.13)	Peptidoglycan Biosynthesis; <br>Peptidoglycan biosynthesis--gjo	B878_01659
gi|444242107|gb|ELU53623.1|	16S rRNA m(4)C1402 methyltransferase	NA	NA	NA	0	0	0	0	0	1	0	0	0	1	0	0	rsmH	K03438	16S rRNA (cytosine(1402)-N(4))-methyltransferase (EC 2.1.1.199) ## RsmH	Bacterial Cell Division	B878_01674
gi|444242109|gb|ELU53625.1|	corrin/porphyrin methyltransferase	NA	NA	NA	1	2	3	0	1	0	2	1	4	4	0	0	rsmI	K07056	16S rRNA (cytidine(1402)-2&#39;-O)-methyltransferase (EC 2.1.1.198) ## RsmI	CBSS-160492.1.peg.550; <br>Heat shock dnaK gene cluster extended	B878_01684
gi|444242112|gb|ELU53628.1|	hypothetical protein B878_01699	NA	NA	NA	0	0	1	0	0	0	0	0	0	0	0	0	diaA	K12961	Phosphoheptose isomerase (EC 5.3.1.-)	CBSS-160492.1.peg.550; <br>Capsular heptose biosynthesis; <br>LOS core oligosaccharide biosynthesis	B878_01699
gi|444242115|gb|ELU53631.1|	stringent starvation protein A	NA	NA	NA	131	127	161	158	72	72	159	150	188	185	124	129	sspA	K03599	Stringent starvation protein A	Carbon Starvation	B878_01714
gi|444242117|gb|ELU53633.1|	Ubiquinol--cytochrome c reductase, cytochrome B subunit	NA	NA	NA	4	13	0	0	0	0	1	0	3	2	0	0	petB	K00412	Ubiquinol--cytochrome c reductase, cytochrome B subunit (EC 1.10.2.2)	Ubiquinone Menaquinone-cytochrome c reductase complexes	B878_01724
gi|444242120|gb|ELU53636.1|	50S ribosomal protein L13	NA	1.10172912	NA	103	127	99	112	50	63	145	142	231	212	84	98	rplM	K02871	LSU ribosomal protein L13p (L13Ae)	Ribosome LSU bacterial	B878_01739
gi|444242122|gb|ELU53638.1|	protease	NA	NA	NA	129	121	149	108	145	127	170	163	180	198	124	129	degQ	K04771,ko:K04772	Outer membrane stress sensor protease DegQ, serine protease	Periplasmic Stress Response; <br>Proteolysis in bacteria, ATP-dependent	B878_01759
gi|444242124|gb|ELU53640.1|	DNA topoisomerase IV subunit A	NA	NA	NA	3	3	1	8	1	0	0	1	1	1	0	0	parC	K02621	Topoisomerase IV subunit A (EC 5.99.1.-)	DNA topoisomerases, Type II, ATP-dependent; <br>Resistance to fluoroquinolones	B878_01769
gi|444242132|gb|ELU53648.1|	bifunctional heptose 7-phosphate kinase/heptose 1-phosphate adenyltransferase	NA	NA	NA	12	16	30	30	28	26	4	8	41	44	8	8	hldE	K03272	D-glycero-beta-D-manno-heptose 1-phosphate adenylyltransferase (EC 2.7.7.70) / D-glycero-beta-D-manno-heptose-7-phosphate kinase (EC 2.7.1.167)	LOS core oligosaccharide biosynthesis; <br>LOS core oligosaccharide biosynthesis	B878_01809
gi|444242136|gb|ELU53652.1|	phosphate transport regulator	NA	NA	NA	5	8	7	3	9	4	3	8	6	10	1	10	NA	K07220	Phosphate transport regulator (distant homolog of PhoU)	Phosphate metabolism	B878_01839
gi|444242145|gb|ELU53661.1|	glycerol-3-phosphate acyltransferase PlsY	NA	NA	NA	0	0	0	0	1	0	0	0	0	0	0	0	plsY	K08591	Acyl-phosphate:glycerol-3-phosphate O-acyltransferase PlsY	Glycerolipid and Glycerophospholipid Metabolism in Bacteria	B878_01884
gi|444242147|gb|ELU53663.1|	UGMP family protein	NA	NA	NA	0	0	2	0	0	0	0	0	2	0	0	0	tsaD	K01409	TsaD/Kae1/Qri7 protein, required for threonylcarbamoyladenosine t(6)A37 formation in tRNA	Bacterial RNA-metabolizing Zn-dependent hydrolases; <br>Conserved gene cluster associated with Met-tRNA formyltransferase; <br>Macromolecular synthesis operon; <br>YgjD and YeaZ; <br>YrdC-YciO; <br>YrdC-YciO-Sua5 and associated protein families	B878_01894
gi|444242148|gb|ELU53664.1|	SSU ribosomal protein S21p	1.068118015	2.02624651	0.793642018	32	41	26	30	19	17	48	48	85	87	34	38	rpsU	K02970	SSU ribosomal protein S21p	Macromolecular synthesis operon; <br>Ribosome SSU bacterial	B878_01899
gi|444242149|gb|ELU53665.1|	hypothetical protein B878_01904	NA	NA	NA	7	12	11	9	4	5	11	15	20	18	4	7	NA	K09117	Transamidase GatB domain protein	Macromolecular synthesis operon	B878_01904
gi|444242150|gb|ELU53666.1|	DNA primase	NA	NA	NA	0	0	0	0	0	0	0	0	0	1	0	0	dnaG	K02316	DNA primase (EC 2.7.7.-)	DNA-replication; <br>Macromolecular synthesis operon	B878_01909
gi|444242151|gb|ELU53667.1|	RNA polymerase sigma factor RpoD	NA	NA	NA	64	65	93	113	46	46	28	42	131	133	41	56	rpoD	K03086	RNA polymerase sigma factor RpoD	Flagellum; <br>Macromolecular synthesis operon; <br>Transcription initiation, bacterial sigma factors	B878_01914
gi|444242162|gb|ELU53677.1|	glycosyltransferase	NA	NA	NA	0	2	2	2	1	2	0	0	5	2	0	0	NA		glycosyltransferase	- none -	B878_00864
gi|444242165|gb|ELU53680.1|	nucleotide sugar dehydrogenase	NA	NA	-1.124354298	26	31	44	29	15	19	27	22	54	57	10	7	ugd	K00012	UDP-glucose dehydrogenase (EC 1.1.1.22)	Streptococcal Hyaluronic Acid Capsule	B878_00879
gi|444242166|gb|ELU53681.1|	UTP-glucose-1-phosphate uridylyltransferase	NA	NA	1.191802341	37	35	38	32	5	9	55	44	47	42	22	42	NA	K00963	UTP--glucose-1-phosphate uridylyltransferase (EC 2.7.7.9)	Streptococcal Hyaluronic Acid Capsule	B878_00884
gi|444242168|gb|ELU53683.1|	triosephosphate isomerase	NA	NA	NA	166	157	277	291	114	134	197	183	241	271	134	170	tpiA	K01803	Triosephosphate isomerase (EC 5.3.1.1)	Glycolysis and Gluconeogenesis	B878_00894
gi|444242169|gb|ELU53684.1|	hypothetical protein B878_00899	NA	NA	NA	0	1	0	0	0	0	0	0	0	0	0	1	hpcD	K01826	5-carboxymethyl-2-hydroxymuconate delta-isomerase (EC 5.3.3.10)	Aromatic amino acid degradation	B878_00899
gi|444242172|gb|ELU53687.1|	hypothetical protein B878_00914	NA	NA	NA	1	2	4	2	6	0	1	10	9	5	13	10	VV3022		FIG01201392: hypothetical protein	- none -	B878_00914
gi|444242174|gb|ELU53689.1|	fructose 1,6-bisphosphatase II	NA	NA	NA	7	13	7	9	2	7	4	7	22	21	3	9	glpX	K02446	Fructose-1,6-bisphosphatase, GlpX type (EC 3.1.3.11)	Glycolysis and Gluconeogenesis	B878_00924
gi|444242175|gb|ELU53690.1|	cell division protein zapB	NA	NA	NA	32	30	22	20	0	1	41	45	33	41	3	2	zapB	K09892	Cell division protein ZapB	- none -	B878_00929
gi|444242176|gb|ELU53691.1|	ribonuclease activity regulator protein RraA	NA	-0.84261024	-0.711957291	81	98	144	165	120	111	136	146	176	183	130	135	rraA	K02553	Ribonuclease E inhibitor RraA	RNA processing and degradation, bacterial	B878_00934
gi|444242181|gb|ELU53696.1|	DNA-binding transcriptional regulator CytR	NA	NA	NA	0	3	0	0	0	4	0	0	3	3	0	0	cytR	K05499	Transcriptional (co)regulator CytR	CytR regulation	B878_00959
gi|444242184|gb|ELU53699.1|	30S ribosomal protein S10	NA	1.967332576	NA	177	209	219	218	97	122	204	215	398	369	130	152	rpsJ	K02946	SSU ribosomal protein S10p (S20e)	Ribosome SSU bacterial	B878_00974
gi|444242185|gb|ELU53700.1|	50S ribosomal protein L3	NA	1.410640787	NA	42	71	52	59	27	15	50	62	174	122	30	44	rplC	K02906	LSU ribosomal protein L3p (L3e)	Ribosome LSU bacterial	B878_00979
gi|444242186|gb|ELU53701.1|	50S ribosomal protein L4	NA	1.507281486	NA	184	212	165	162	59	70	132	171	336	317	84	92	rplD	K02926	LSU ribosomal protein L4p (L1e)	Ribosome LSU bacterial	B878_00984
gi|444242187|gb|ELU53702.1|	50S ribosomal protein L23	NA	1.397304633	0.913910193	57	65	33	62	27	24	79	84	86	101	26	37	rplW	K02892	LSU ribosomal protein L23p (L23Ae)	Ribosome LSU bacterial	B878_00989
gi|444242188|gb|ELU53703.1|	50S ribosomal protein L2	NA	0.901028204	NA	278	361	246	270	92	112	239	270	536	511	143	173	rplB	K02886	LSU ribosomal protein L2p (L8e)	Ribosome LSU bacterial	B878_00994
gi|444242189|gb|ELU53704.1|	30S ribosomal protein S19	NA	1.417397178	NA	11	13	5	4	2	0	21	21	14	12	2	4	rpsS	K02965	SSU ribosomal protein S19p (S15e)	Ribosome SSU bacterial	B878_00999
gi|444242190|gb|ELU53705.1|	50S ribosomal protein L22	NA	1.248163486	0.997664697	53	99	53	45	23	22	87	127	176	164	56	70	rplV	K02890	LSU ribosomal protein L22p (L17e)	Ribosome LSU bacterial	B878_01004
gi|444242193|gb|ELU53708.1|	50S ribosomal protein L29	NA	1.255174019	NA	100	97	105	117	49	43	99	103	167	153	52	58	rpmC	K02904	LSU ribosomal protein L29p (L35e)	Ribosome LSU bacterial	B878_01019
gi|444242194|gb|ELU53709.1|	30S ribosomal protein S17	NA	1.350750154	NA	63	69	74	90	34	39	66	66	143	128	30	46	rpsQ	K02961	SSU ribosomal protein S17p (S11e)	Ribosome SSU bacterial	B878_01024
gi|444242196|gb|ELU53711.1|	50S ribosomal protein L24	NA	1.094843677	0.948468733	149	144	121	152	72	64	134	143	242	243	112	120	rplX	K02895	LSU ribosomal protein L24p (L26e)	Ribosome LSU bacterial	B878_01034
gi|444242197|gb|ELU53712.1|	50S ribosomal protein L5	NA	0.635406011	NA	184	253	232	180	75	67	170	249	447	366	141	168	rplE	K02931	LSU ribosomal protein L5p (L11e)	Ribosome LSU bacterial	B878_01039
gi|444242198|gb|ELU53713.1|	30S ribosomal protein S14	NA	0.788463433	NA	84	92	85	80	27	31	75	95	157	152	41	38	rpsN	K02954	SSU ribosomal protein S14p (S29e) @ SSU ribosomal protein S14p (S29e), zinc-independent	Ribosome SSU bacterial	B878_01044
gi|444242199|gb|ELU53714.1|	30S ribosomal protein S8	NA	1.038639217	1.730447929	85	84	77	86	12	9	86	123	164	163	61	69	rpsH	K02994	SSU ribosomal protein S8p (S15Ae)	Ribosome SSU bacterial	B878_01049
gi|444242200|gb|ELU53715.1|	50S ribosomal protein L6	NA	1.388405376	0.614475937	321	326	344	327	158	168	341	364	489	504	209	242	rplF	K02933	LSU ribosomal protein L6p (L9e)	Ribosome LSU bacterial	B878_01054
gi|444242201|gb|ELU53716.1|	50S ribosomal protein L18	NA	1.307377208	NA	57	70	50	58	25	24	42	51	86	96	29	28	rplR	K02881	LSU ribosomal protein L18p (L5e)	Ribosome LSU bacterial	B878_01059
gi|444242202|gb|ELU53717.1|	30S ribosomal protein S5	NA	1.348170074	NA	239	281	274	245	126	133	293	303	511	468	182	155	rpsE	K02988	SSU ribosomal protein S5p (S2e)	Ribosomal protein S5p acylation; <br>Ribosome SSU bacterial	B878_01064
gi|444242204|gb|ELU53719.1|	50S ribosomal protein L15	NA	1.227363733	1.407764495	171	154	143	152	48	50	143	154	236	245	70	66	rplO	K02876	LSU ribosomal protein L15p (L27Ae)	Ribosome LSU bacterial	B878_01074
gi|444242205|gb|ELU53720.1|	preprotein translocase subunit SecY	NA	NA	NA	0	3	2	0	0	0	0	0	0	1	0	0	secY	K03076	Preprotein translocase secY subunit (TC 3.A.5.1.1)	- none -	B878_01079
gi|444242207|gb|ELU53722.1|	30S ribosomal protein S13	NA	1.177859609	1.357671588	219	229	239	223	78	77	220	248	364	344	147	127	rpsM	K02952	SSU ribosomal protein S13p (S18e)	Ribosome SSU bacterial	B878_01089
gi|444242209|gb|ELU53724.1|	30S ribosomal protein S4	NA	1.155374732	0.962027206	232	257	211	253	108	118	271	295	434	374	194	157	rpsD	K02986	SSU ribosomal protein S4p (S9e) @ SSU ribosomal protein S4p (S9e), zinc-independent	Ribosome SSU bacterial	B878_01099
gi|444242210|gb|ELU53725.1|	DNA-directed RNA polymerase subunit alpha	NA	0.554563146	NA	604	687	760	924	379	348	657	730	1049	1114	545	564	rpoA	K03040	DNA-directed RNA polymerase alpha subunit (EC 2.7.7.6)	RNA polymerase bacterial	B878_01104
gi|444242211|gb|ELU53726.1|	50S ribosomal protein L17	NA	1.33268665	1.065401593	31	33	12	13	6	5	38	49	50	47	27	23	rplQ	K02879	LSU ribosomal protein L17p	Ribosome LSU bacterial	B878_01109
gi|444242213|gb|ELU53728.1|	FKBP-type peptidylprolyl isomerase	NA	NA	1.372735612	225	236	355	290	134	144	230	230	362	385	180	192	fklB	K03773	FKBP-type peptidyl-prolyl cis-trans isomerase FklB (EC 5.2.1.8)	- none -	B878_01119
gi|444242218|gb|ELU53733.1|	ATP-dependent RNA helicase DbpA	NA	NA	NA	0	5	0	0	0	0	2	9	0	0	0	0	dbpA	K05591	ATP-dependent 23S rRNA helicase DbpA	- none -	B878_01154
gi|444242221|gb|ELU53736.1|	sulfate adenylyltransferase subunit 2	NA	-0.486729851	NA	50	57	55	41	0	8	78	70	53	52	8	12	cysD	K00957	Sulfate adenylyltransferase subunit 2 (EC 2.7.7.4)	Cysteine Biosynthesis; <br>Inorganic Sulfur Assimilation	B878_01179
gi|444242222|gb|ELU53737.1|	sulfate adenylyltransferase subunit 1	NA	-0.762327549	NA	170	180	256	228	6	32	151	155	197	208	27	32	cysN	K00956	Sulfate adenylyltransferase subunit 1 (EC 2.7.7.4)	Cysteine Biosynthesis; <br>Inorganic Sulfur Assimilation	B878_01184
gi|444242224|gb|ELU53739.1|	adenylylsulfate kinase	NA	NA	NA	3	4	1	10	0	0	1	0	2	0	0	0	cysC	K00860	Adenylylsulfate kinase (EC 2.7.1.25)	Cysteine Biosynthesis; <br>Inorganic Sulfur Assimilation	B878_01194
gi|444242226|gb|ELU53741.1|	hypothetical protein B878_01204	NA	NA	NA	3	7	33	33	8	8	4	9	34	29	17	26	NA	K09950	FIG003461: hypothetical protein	- none -	B878_01204
gi|444242229|gb|ELU53744.1|	hypothetical protein B878_01219	1.56699198	1.374801138	2.072601265	7	11	18	9	13	7	18	17	52	51	29	17	NA		Predicted zinc-binding protein	- none -	B878_01219
gi|444242231|gb|ELU53746.1|	hypothetical protein B878_01229	0.573771475	NA	2.253596761	16	19	34	22	9	7	37	35	35	40	26	26	ytfJ	K07109	Protein ytfJ precursor	- none -	B878_01229
gi|444242233|gb|ELU53748.1|	methionine sulfoxide reductase A	NA	NA	NA	14	17	53	18	31	12	15	9	34	27	18	15	msrA	K07304	Peptide methionine sulfoxide reductase MsrA (EC 1.8.4.11)	Cluster Ytf and putative sugar transporter; <br>Peptide methionine sulfoxide reductase; <br>Putative sugar ABC transporter (ytf cluster)	B878_01239
gi|444242234|gb|ELU53749.1|	outer membrane protein	NA	NA	NA	0	0	0	2	0	0	0	0	0	0	0	0	ytfM	K07278	Uncharacterized protein YtfM precursor	Cluster Ytf and putative sugar transporter; <br>Putative sugar ABC transporter (ytf cluster)	B878_01244
gi|444242235|gb|ELU53750.1|	hypothetical protein B878_01249	NA	NA	NA	0	0	0	0	0	0	0	1	1	0	0	0	NA	K09800	Uncharacterized protein YtfN	Cluster Ytf and putative sugar transporter; <br>Putative sugar ABC transporter (ytf cluster)	B878_01249
gi|444242238|gb|ELU53753.1|	inorganic pyrophosphatase	NA	0.576066385	1.124099072	157	190	258	261	133	113	197	193	296	335	189	208	ppa	K01507	Inorganic pyrophosphatase (EC 3.6.1.1)	Phosphate metabolism	B878_01264
gi|444242239|gb|ELU53754.1|	fructose-1,6-bisphosphatase	NA	NA	NA	13	23	34	34	13	13	24	18	38	42	28	35	fbp	K03841	Fructose-1,6-bisphosphatase, type I (EC 3.1.3.11)	Cluster Ytf and putative sugar transporter; <br>Glycolysis and Gluconeogenesis; <br>Putative sugar ABC transporter (ytf cluster)	B878_01269
gi|444242240|gb|ELU53755.1|	UDP-N-acetylmuramate:L-alanyl-gamma-D-glutamyl-meso-diaminopimelate ligase	NA	NA	NA	0	0	0	1	0	0	0	0	0	0	0	0	mpl	K02558	UDP-N-acetylmuramate:L-alanyl-gamma-D-glutamyl-meso-diaminopimelate ligase (EC 6.3.2.-)	Peptidoglycan biosynthesis--gjo; <br>Recycling of Peptidoglycan Amino Acids	B878_01274
gi|444242241|gb|ELU53756.1|	aromatic acid decarboxylase	NA	NA	NA	0	0	0	0	0	0	0	0	0	0	1	0	ubiX	K03186	3-polyprenyl-4-hydroxybenzoate carboxy-lyase UbiX (EC 4.1.1.-)	Ubiquinone Biosynthesis; <br>Ubiquinone biosynthesis -- gjo	B878_01279
gi|444242242|gb|ELU53757.1|	thiamine transporter substrate binding subunit	NA	NA	NA	2	1	4	9	5	5	2	7	8	12	10	2	tbpA	K02064	Thiamin ABC transporter, substrate-binding component	Thiamin biosynthesis	B878_01284
gi|444242247|gb|ELU53762.1|	hypothetical protein B878_01309	NA	NA	0.849984853	412	428	681	581	338	313	474	535	638	671	441	466	NA	K07080	TRAP transporter solute receptor, TAXI family	- none -	B878_01309
gi|444242248|gb|ELU53763.1|	arginine repressor	NA	NA	0.802357433	22	16	31	22	11	9	15	17	32	35	21	21	argR	K03402	Arginine pathway regulatory protein ArgR, repressor of arg regulon	Arginine Biosynthesis extended; <br>Arginine Deiminase Pathway; <br>Arginine and Ornithine Degradation	B878_01314
gi|444242249|gb|ELU53764.1|	malate dehydrogenase	NA	NA	0.494014965	350	382	561	538	164	190	373	376	623	591	274	326	mdh	K00024	Malate dehydrogenase (EC 1.1.1.37)	Glyoxylate bypass; <br>Serine-glyoxylate cycle; <br>TCA Cycle	B878_01319
gi|444242251|gb|ELU53766.1|	octaprenyl-diphosphate synthase	NA	NA	NA	3	4	4	6	0	0	0	0	10	10	4	7	ispB	K02523	Octaprenyl diphosphate synthase (EC 2.5.1.90)	Isoprenoinds for Quinones; <br>Polyprenyl Diphosphate Biosynthesis; <br>Proteorhodopsin	B878_01329
gi|444242252|gb|ELU53767.1|	50S ribosomal protein L21	NA	1.578809501	1.654071286	197	239	240	145	80	79	264	277	395	398	197	191	rplU	K02888	LSU ribosomal protein L21p	CBSS-176279.3.peg.868; <br>Ribosome LSU bacterial	B878_01334
gi|444242253|gb|ELU53768.1|	50S ribosomal protein L27	NA	1.191118208	0.975503085	8	9	3	5	4	3	10	13	31	29	3	8	rpmA	K02899	LSU ribosomal protein L27p	CBSS-176279.3.peg.868; <br>Ribosome LSU bacterial	B878_01339
gi|444242254|gb|ELU53769.1|	GTPase CgtA	NA	NA	-1.204756568	7	15	15	10	6	4	8	11	24	28	4	7	obg	K03979	GTP-binding protein Obg	CBSS-176279.3.peg.868; <br>Universal GTPases	B878_01344
gi|444242257|gb|ELU53772.1|	hypothetical protein B878_01359	NA	NA	NA	0	2	2	1	0	1	0	1	2	3	0	0	folA	K00287	Dihydrofolate reductase (EC 1.5.1.3)	EC49-61; <br>Folate Biosynthesis	B878_01359
gi|444242259|gb|ELU53774.1|	CO2+/MG2+ efflux protein ApaG	NA	NA	NA	8	9	20	14	3	4	12	12	24	18	8	5	apaG	K06195	ApaG protein	EC49-61	B878_01369
gi|444242261|gb|ELU53776.1|	4-hydroxythreonine-4-phosphate dehydrogenase	NA	NA	-0.653802904	25	23	40	36	23	19	23	23	26	26	6	3	pdxA	K00097	4-hydroxythreonine-4-phosphate dehydrogenase (EC 1.1.1.262)	EC49-61; <br>Pyridoxin (Vitamin B6) Biosynthesis	B878_01379
gi|444242262|gb|ELU53777.1|	hypothetical protein B878_01384	NA	NA	0.58471185	192	198	313	232	159	133	217	238	320	359	226	253	surA	K03771	Survival protein SurA precursor (Peptidyl-prolyl cis-trans isomerase SurA) (EC 5.2.1.8)	EC49-61; <br>Lipopolysaccharide assembly; <br>Peptidyl-prolyl cis-trans isomerase; <br>Periplasmic Stress Response	B878_01384
gi|444242266|gb|ELU53781.1|	isopropylmalate isomerase small subunit	NA	NA	NA	3	0	0	2	0	0	8	11	3	6	1	5	leuD	K01704	3-isopropylmalate dehydratase small subunit (EC 4.2.1.33)	Branched-Chain Amino Acid Biosynthesis; <br>Leucine Biosynthesis	B878_01404
gi|444242267|gb|ELU53782.1|	isopropylmalate isomerase large subunit	NA	NA	NA	14	24	24	28	5	6	12	22	33	37	8	5	leuC	K01703	3-isopropylmalate dehydratase large subunit (EC 4.2.1.33)	Branched-Chain Amino Acid Biosynthesis; <br>Leucine Biosynthesis	B878_01409
gi|444242268|gb|ELU53783.1|	3-isopropylmalate dehydrogenase	0.485846747	NA	1.050042575	221	252	279	243	113	136	339	359	428	425	321	319	leuB	K00052	3-isopropylmalate dehydrogenase (EC 1.1.1.85)	Branched-Chain Amino Acid Biosynthesis; <br>Leucine Biosynthesis	B878_01414
gi|444242269|gb|ELU53784.1|	2-isopropylmalate synthase	NA	NA	-0.890386111	45	34	48	41	27	32	20	27	71	72	5	10	leuA	K01649	2-isopropylmalate synthase (EC 2.3.3.13)	Branched-Chain Amino Acid Biosynthesis; <br>Leucine Biosynthesis	B878_01419
gi|444242276|gb|ELU53791.1|	acetolactate synthase 3 regulatory subunit	NA	NA	-1.140478094	8	13	12	18	1	13	7	16	21	24	2	0	ilvH	K01653	Acetolactate synthase small subunit (EC 2.2.1.6)	Branched-Chain Amino Acid Biosynthesis	B878_01454
gi|444242279|gb|ELU53794.1|	pyruvate kinase	-0.452334671	NA	NA	309	391	450	468	158	198	266	325	674	652	219	230	pykF	K00873	Pyruvate kinase (EC 2.7.1.40)	Entner-Doudoroff Pathway; <br>Glycerate metabolism; <br>Glycolysis and Gluconeogenesis; <br>Pyruvate metabolism I: anaplerotic reactions, PEP	B878_01469
gi|444242281|gb|ELU53796.1|	glucosamine--fructose-6-phosphate aminotransferase	-0.778379556	-0.506169277	-0.829022302	170	202	437	445	183	225	150	186	453	404	174	205	glmS	K00820	Glucosamine--fructose-6-phosphate aminotransferase [isomerizing] (EC 2.6.1.16)	Sialic Acid Metabolism; <br>UDP-N-acetylmuramate from Fructose-6-phosphate Biosynthesis	B878_01479
gi|444242286|gb|ELU53800.1|	exonuclease I	NA	NA	NA	1	6	6	3	3	2	5	8	6	8	3	1	sbcB	K01141	Exodeoxyribonuclease I (EC 3.1.11.1)	DNA Repair Base Excision	B878_00020
gi|444242290|gb|ELU53804.1|	hypothetical protein B878_00040	NA	NA	NA	0	0	3	3	2	3	0	1	8	9	3	5	NA		FIG01201788: hypothetical protein	- none -	B878_00040
gi|444242296|gb|ELU53810.1|	succinylglutamate desuccinylase	NA	-0.590526517	-0.553329292	19	21	51	33	14	20	16	8	35	25	14	15	astE	K05526	Succinylglutamate desuccinylase (EC 3.5.1.96)	Arginine and Ornithine Degradation	B878_00070
gi|444242299|gb|ELU53813.1|	hypothetical protein B878_00085	NA	NA	NA	0	1	1	0	0	0	0	1	2	1	2	1	NA		hypothetical protein	- none -	B878_00085
gi|444242300|gb|ELU53814.1|	hypothetical protein B878_00090	NA	NA	NA	0	0	0	0	0	0	0	0	2	2	0	0	VP1313		FIG01200147: hypothetical protein	- none -	B878_00090
gi|444242308|gb|ELU53822.1|	hypothetical protein B878_00130	NA	NA	NA	0	0	0	0	0	3	0	0	0	0	0	1	NA		hypothetical protein	- none -	B878_00130
gi|444242312|gb|ELU53826.1|	hypothetical protein B878_00150	NA	NA	NA	0	0	0	0	0	0	1	0	0	0	0	0	NA		hypothetical protein	- none -	B878_00150
gi|444242314|gb|ELU53828.1|	hypothetical protein B878_00160	NA	NA	NA	0	0	0	0	0	1	0	0	0	0	0	0	NA		Octaprenyl diphosphate synthase (EC 2.5.1.90)	Isoprenoinds for Quinones; <br>Polyprenyl Diphosphate Biosynthesis; <br>Proteorhodopsin	B878_00160
gi|444242324|gb|ELU53838.1|	4-hydroxyphenylpyruvate dioxygenase	NA	NA	-2.529996967	2	0	2	9	6	11	2	4	7	4	0	1	hppD	K00457	4-hydroxyphenylpyruvate dioxygenase (EC 1.13.11.27)	Aromatic amino acid degradation; <br>Homogentisate pathway of aromatic compound degradation	B878_00210
gi|444242325|gb|ELU53839.1|	homogentisate 1,2-dioxygenase	NA	NA	NA	0	0	0	0	0	0	0	0	4	0	0	0	NA	K00451	Homogentisate 1,2-dioxygenase (EC 1.13.11.5)	Homogentisate pathway of aromatic compound degradation	B878_00215
gi|444242326|gb|ELU53840.1|	2-oxopent-4-enoate hydratase	NA	NA	NA	0	0	0	0	1	2	0	0	0	0	0	0	NA	K16171	Fumarylacetoacetase (EC 3.7.1.2)	Homogentisate pathway of aromatic compound degradation; <br>Salicylate and gentisate catabolism	B878_00220
gi|444242336|gb|ELU53850.1|	AMP-binding domain protein	NA	NA	NA	8	9	7	10	0	0	2	2	10	5	0	0	NA		Long-chain-fatty-acid--CoA ligase (EC 6.2.1.3)	Biotin biosynthesis	B878_00270
gi|444242337|gb|ELU53851.1|	DNA-binding protein HU-beta	NA	NA	NA	2	0	10	21	0	2	0	0	4	8	0	0	NA	K03530	NA	NA
gi|444242345|gb|ELU53859.1|	hypothetical protein B878_00315	NA	NA	NA	0	1	0	0	0	0	0	0	0	0	0	0	NA		hypothetical protein	- none -	B878_00315
gi|444242355|gb|ELU53869.1|	Signal transduction histidine kinase	NA	NA	NA	7	2	2	2	2	0	6	12	1	1	0	3	NA		FOG: CheY-like receiver	- none -	B878_00365
gi|444242365|gb|ELU53879.1|	hypothetical protein B878_00415	NA	NA	NA	0	0	0	0	0	0	0	1	0	0	0	0	VP1463		Glycosyltransferase SypN	Symbiotic colonization and sigma-dependent biofilm formation gene cluster	B878_00415
gi|444242371|gb|ELU53885.1|	hypothetical protein B878_00445	NA	NA	NA	0	0	2	1	0	0	0	0	0	0	0	0	NA		Sigma-54 dependent transcriptional regulator SypG	Symbiotic colonization and sigma-dependent biofilm formation gene cluster	B878_00445
gi|444242372|gb|ELU53886.1|	hypothetical protein B878_00450	NA	NA	NA	0	0	1	1	0	0	0	0	0	0	0	0	NA		Signal transduction histidine kinase SypF	Symbiotic colonization and sigma-dependent biofilm formation gene cluster	B878_00450
gi|444242374|gb|ELU53888.1|	hypothetical protein B878_00460	NA	NA	NA	0	0	2	1	0	0	0	0	0	1	0	0	NA		Periplasmic protein SypC involved in polysaccharide export	Symbiotic colonization and sigma-dependent biofilm formation gene cluster	B878_00460
gi|444242380|gb|ELU53894.1|	riboflavin synthase subunit alpha	NA	NA	NA	0	0	0	0	4	0	0	0	0	0	1	1	ribE	K00793	Lumazine protein, riboflavin synthase homolog	- none -	B878_00490
gi|444242382|gb|ELU53896.1|	hypothetical protein B878_00500	NA	NA	NA	0	0	2	2	0	0	0	0	0	1	0	0	NA		Ribulosamine/erythrulosamine 3-kinase potentially involved in protein deglycation	- none -	B878_00500
gi|444242397|gb|ELU53911.1|	N-acetyl-D-glucosamine kinase	NA	-0.949087988	-1.395665601	50	86	79	62	24	24	44	62	129	108	27	46	nagK	K00884	ROK family protein	- none -	B878_00575
gi|444242399|gb|ELU53913.1|	bifunctional molybdopterin-guanine dinucleotide biosynthesis protein MobB/MoeA	NA	NA	NA	0	0	0	0	0	1	0	0	0	0	0	0	NA	K03750	Molybdopterin-guanine dinucleotide biosynthesis protein MobB / Molybdopterin biosynthesis protein MoeA	Molybdenum cofactor biosynthesis; <br>Molybdenum cofactor biosynthesis	B878_00585
gi|444242403|gb|ELU53917.1|	hypothetical protein B878_00615	NA	NA	NA	0	0	0	1	0	0	0	0	0	0	0	0	NA		Sigma-54 dependent response regulator	- none -	B878_00615
gi|444242404|gb|ELU53918.1|	hypothetical protein B878_00620	NA	NA	NA	0	0	0	0	0	1	0	0	0	0	0	0	NA	K02482	Signal transduction histidine kinase	- none -	B878_00620
gi|444242406|gb|ELU53920.1|	hypothetical protein B878_00630	NA	NA	NA	0	0	0	2	0	0	0	0	0	0	0	0	NA		Cdc6-related protein	- none -	B878_00630
gi|444242410|gb|ELU53924.1|	hypothetical protein B878_00650	NA	NA	NA	0	0	1	0	0	0	0	0	0	0	0	0	NA		Formate dehydrogenase associated protein	- none -	B878_00650
gi|444242415|gb|ELU53929.1|	hypothetical protein B878_00675	NA	NA	NA	2	5	12	11	0	0	0	0	0	0	0	0	fdhA	K00123	Formate dehydrogenase-O, major subunit (EC 1.17.1.9)	Formate hydrogenase	B878_00675
gi|444242420|gb|ELU53934.1|	NAD-dependent deacetylase	NA	NA	NA	0	0	0	1	0	0	0	0	1	1	0	1	cobB	K12410	NAD-dependent protein deacetylase of SIR2 family	Pyruvate metabolism II: acetyl-CoA, acetogenesis from pyruvate; <br>Redox-dependent regulation of nucleus processes	B878_00700
gi|444242421|gb|ELU53935.1|	spermidine/putrescine ABC transporter substrate-binding protein	NA	NA	NA	49	86	137	90	91	86	119	114	152	148	146	124	potD	K11069	ABC transporter, periplasmic spermidine putrescine-binding protein PotD (TC 3.A.1.11.1)	Polyamine Metabolism	B878_00705
gi|444242422|gb|ELU53936.1|	spermidine/putrescine ABC transporter substrate-binding protein	NA	NA	NA	0	0	0	0	0	0	0	0	1	0	0	0	NA	K11069	ABC transporter, periplasmic spermidine putrescine-binding protein PotD (TC 3.A.1.11.1)	Polyamine Metabolism	B878_00710
gi|444242423|gb|ELU53937.1|	spermidine/putrescine ABC transporter membrane protein	NA	NA	NA	1	0	0	0	0	0	0	0	0	0	0	0	potC	K11070	Spermidine/putrescine import ABC transporter permease protein PotC (TC 3.A.1.11.1)	Polyamine Metabolism	B878_00715
gi|444242425|gb|ELU53939.1|	putrescine/spermidine ABC transporter ATPase protein	NA	NA	NA	0	0	0	0	0	0	2	1	0	0	0	0	potA	K11072	Putrescine transport ATP-binding protein PotA (TC 3.A.1.11.1)	Polyamine Metabolism	B878_00725
gi|444242434|gb|ELU53948.1|	cation transport ATPase	NA	NA	NA	2	0	2	4	0	0	0	0	0	0	0	0	ccoI	K01533	FUPA27 P-type ATPase	- none -	B878_00770
gi|444242443|gb|ELU53957.1|	hypothetical protein B878_00830	NA	NA	NA	0	2	0	0	0	0	3	2	0	0	0	0	NA		FIG01202703: hypothetical protein	- none -	B878_00830
gi|444242446|gb|ELU53960.1|	Ter macrodomain organizer matS-binding protein	NA	NA	NA	0	0	1	0	0	0	0	0	1	1	0	0	matP	K09911	Macrodomain Ter protein YcbG	- none -	B878_00845
gi|444242447|gb|ELU53961.1|	ATP-dependent protease LA-like protein	NA	NA	NA	2	0	0	0	0	0	0	0	0	0	0	0	NA	K04770	Putative protease La homolog (EC 3.4.21.-)	- none -	B878_00850
gi|444242448|gb|ELU53962.1|	3-hydroxydecanoyl-(acyl carrier protein) dehydratase	NA	NA	NA	63	71	116	75	38	39	80	93	101	110	59	65	fabA	K01716	3-hydroxydecanoyl-[acyl-carrier-protein] dehydratase (EC 4.2.1.59)	- none -	B878_00855
gi|444237519|gb|ELU49238.1|	hypothetical protein B878_24400	NA	NA	NA	13	10	32	33	11	15	12	8	36	33	8	8	NA		NA	NA
gi|444237523|gb|ELU49240.1|	flagellin, partial	NA	-1.040598344	NA	13	13	46	45	0	2	11	12	14	12	1	0	flaD	K02406	Flagellin protein FlaD	Flagellum	B878_24390
gi|444237560|gb|ELU49263.1|	hypothetical protein B878_24263	NA	NA	NA	0	0	1	1	0	0	0	0	1	0	0	0	NA		hypothetical protein	- none -	B878_24263
gi|444237609|gb|ELU49298.1|	succinate-semialdehyde dehydrogenase	NA	NA	NA	0	0	0	0	0	0	0	0	0	1	0	0	NA	K00135	Succinate-semialdehyde dehydrogenase [NAD(P)+] (EC 1.2.1.16)	- none -	B878_24075
gi|444237622|gb|ELU49308.1|	phosphatidylserine decarboxylase, partial	NA	NA	NA	0	0	6	5	11	4	1	2	3	6	2	4	psd	K01613	NA	NA
gi|444237627|gb|ELU49312.1|	radical SAM family protein, partial	NA	NA	NA	0	1	0	0	0	0	0	0	0	0	0	0	NA		hypothetical protein	- none -	B878_24005
gi|444237682|gb|ELU49355.1|	hypothetical protein B878_23773	NA	1.012917673	NA	4	5	20	15	7	6	10	3	21	26	1	2	NA		FIG01202974: hypothetical protein	- none -	B878_23773
gi|444237709|gb|ELU49378.1|	NADH:ubiquinone oxidoreductase subunit I	NA	NA	NA	0	0	4	2	0	0	0	0	0	0	0	0	fixG		Type cbb3 cytochrome oxidase biogenesis protein CcoG, involved in Cu oxidation	Biogenesis of cbb3-type cytochrome c oxidases; <br>Terminal cytochrome C oxidases	B878_23648
gi|444237772|gb|ELU49432.1|	RNA binding protein, partial	NA	-0.263613779	NA	16	13	36	34	6	8	7	4	35	31	4	6	NA		RNA-binding protein	- none -	B878_23353
gi|444237774|gb|ELU49434.1|	phosphatidylglycerophosphatase	NA	NA	NA	79	90	173	165	63	67	80	73	193	158	40	60	btuB	K16092	Outer membrane vitamin B12 receptor BtuB	Coenzyme B12 biosynthesis	B878_23373
gi|444237782|gb|ELU49440.1|	pyruvate dehydrogenase dihydrolipoyltransacetylase, partial	NA	NA	NA	0	0	1	0	0	0	0	0	2	3	0	0	aceF	K00627	NA	NA
gi|444237792|gb|ELU49449.1|	50S ribosomal protein L35	NA	NA	NA	0	0	0	0	0	0	0	0	1	0	0	2	rpmI	K02916	LSU ribosomal protein L35p	Mycobacterium virulence operon involved in protein synthesis (LSU ribosomal proteins); <br>Ribosome LSU bacterial	B878_23283
gi|444237802|gb|ELU49458.1|	hypothetical protein B878_23253	NA	-0.737808122	-0.648774877	10	10	38	38	10	15	4	8	27	27	9	15	NA		PlcB, ORFX, ORFP, ORFB, ORFA, ldh gene	- none -	B878_23253
gi|444237827|gb|ELU49479.1|	hypothetical protein B878_23063	NA	NA	NA	0	0	1	0	0	0	0	0	0	0	0	0	NA		hypothetical protein	- none -	B878_23063
gi|444237839|gb|ELU49490.1|	hypothetical protein B878_23043	NA	NA	NA	2	4	28	22	15	17	1	2	20	15	6	7	bamD	K05807	Outer membrane beta-barrel assembly protein BamD	Lipopolysaccharide assembly	B878_23043
gi|444237845|gb|ELU49495.1|	hypothetical protein B878_23006	NA	NA	NA	0	1	12	9	5	2	0	1	9	2	0	1	NA	K07014	FIG001881: hydrolase of alkaline phosphatase superfamily	- none -	B878_23006
gi|444237856|gb|ELU49505.1|	PTS glucose-specific subunit IIBC	NA	NA	-1.678170373	50	52	141	179	62	66	32	37	156	140	31	30	ptsG	K02778,ko:K02779	PTS system, glucose-specific IIB component (EC 2.7.1.69) / PTS system, glucose-specific IIC component (EC 2.7.1.69)	Trehalose Uptake and Utilization	B878_22976
gi|444237860|gb|ELU49509.1|	hypothetical protein B878_22996	NA	NA	NA	1	0	4	3	2	2	2	4	1	1	0	0	VP2042		FIG01200153: hypothetical protein	- none -	B878_22996
gi|444237867|gb|ELU49515.1|	transmembrane sensor histidine kinase	NA	NA	NA	1	0	0	0	0	0	0	0	0	0	0	0	cqsS	K10916	Sensor histidine kinase CqsS	- none -	B878_22951
gi|444237878|gb|ELU49524.1|	multidrug efflux pump	NA	NA	NA	1	1	12	22	8	3	0	1	10	8	0	1	NA	K18138	RND multidrug efflux transporter; Acriflavin resistance protein	Multidrug Resistance Efflux Pumps	B878_22852
gi|444237879|gb|ELU49525.1|	hypothetical protein B878_22857	NA	NA	-0.737397319	39	44	146	166	81	83	33	24	138	129	16	27	NA	K03585	Probable Co/Zn/Cd efflux system membrane fusion protein	Cobalt-zinc-cadmium resistance	B878_22857
gi|444237881|gb|ELU49527.1|	ATP-dependent DNA helicase Rep	NA	0.564781205	0.666913192	1	5	14	23	8	9	1	6	11	8	6	3	rep	K03656	ATP-dependent DNA helicase Rep	DNA repair, bacterial UvrD and related helicases	B878_22867
gi|444237890|gb|ELU49535.1|	hypothetical protein B878_22832	NA	NA	NA	2	2	16	17	2	4	3	1	7	7	0	0	NA	K03762	L-Proline/Glycine betaine transporter ProP	Proline, 4-hydroxyproline uptake and utilization	B878_22832
gi|444237904|gb|ELU49547.1|	hypothetical protein B878_22747	NA	NA	NA	0	1	5	6	4	3	1	2	3	2	1	3	SO3905		ABC-type Fe3+-hydroxamate transport system, periplasmic component	- none -	B878_22747
gi|444237905|gb|ELU49548.1|	phage shock protein G	NA	NA	NA	0	1	1	0	0	0	1	0	4	1	1	0	pspG		Putative inner membrane protein	- none -	B878_22752
gi|444237912|gb|ELU49554.1|	hypothetical protein B878_22677	NA	NA	NA	0	0	3	5	2	3	0	0	2	0	0	3	NA	K07084	Histidine permease YuiF	- none -	B878_22677
gi|444237913|gb|ELU49555.1|	ribonuclease T	NA	NA	NA	0	3	1	1	1	0	0	2	1	6	0	1	rnt	K03683	Ribonuclease T	tRNA processing	B878_22682
gi|444237914|gb|ELU49556.1|	hypothetical protein B878_22687	NA	NA	NA	1	1	32	35	7	8	0	0	17	13	0	2	motY	K21218	Sodium-type flagellar protein motY precursor	- none -	B878_22687
gi|444237927|gb|ELU49568.1|	DNA-dependent helicase II	NA	NA	NA	0	2	0	1	0	0	0	2	0	0	0	0	uvrD	K03657	ATP-dependent DNA helicase UvrD/PcrA	DNA repair, bacterial UvrD and related helicases	B878_22652
gi|444237958|gb|ELU49596.1|	hypothetical protein B878_22527	NA	NA	NA	1	0	0	0	0	0	0	0	0	0	0	0	NA		Putative adhesin	- none -	B878_22527
gi|444237969|gb|ELU49606.1|	hypothetical protein B878_22467	NA	NA	NA	0	0	0	0	0	0	2	0	2	0	1	0	NA		Transcriptional regulator, GntR family domain / Aspartate aminotransferase (EC 2.6.1.1)	Glutamine, Glutamate, Aspartate and Asparagine Biosynthesis; <br>Threonine and Homoserine Biosynthesis	B878_22467
gi|444237996|gb|ELU49631.1|	hypothetical protein B878_22327	NA	NA	NA	0	0	0	0	0	0	1	0	0	0	0	0	NA		FIG01202050: hypothetical protein	- none -	B878_22327
gi|444238016|gb|ELU49649.1|	histone acetyltransferase HPA2	NA	NA	NA	1	1	1	1	0	0	0	0	1	0	0	1	NA		putative acetyltransferase	- none -	B878_22122
gi|444238024|gb|ELU49657.1|	hypothetical protein B878_22162	NA	NA	NA	0	0	0	1	0	0	0	0	0	0	0	0	NA		NA	NA
gi|444238049|gb|ELU49680.1|	hypothetical protein B878_22012	NA	-0.427645489	-1.679416435	21	21	75	67	35	54	17	16	39	43	11	10	NA	K07285	Starvation lipoprotein Slp paralog	Carbon Starvation	B878_22012
gi|444238054|gb|ELU49685.1|	septum formation inhibitor-activating ATPase	NA	NA	NA	0	3	12	20	1	0	0	0	9	11	1	1	minD	K03609	Septum site-determining protein MinD	Bacterial Cell Division; <br>Bacterial Cytoskeleton	B878_22037
gi|444238067|gb|ELU49697.1|	sn-glycerol-3-phosphate transporter	NA	NA	NA	0	0	0	0	1	3	0	0	0	1	0	0	glpT	K02445	Glycerol-3-phosphate transporter	Glycerol and Glycerol-3-phosphate Uptake and Utilization	B878_21972
gi|444238073|gb|ELU49702.1|	hypothetical protein B878_21862	NA	NA	NA	6	7	34	45	36	40	8	2	46	35	16	21	NA		FIG008443: hypothetical protein	- none -	B878_21862
gi|444238075|gb|ELU49704.1|	Transcriptional regulator AraC family protein	NA	NA	NA	0	2	1	0	0	0	0	1	0	0	0	0	NA		Transcriptional regulator, AraC family	- none -	B878_21872
gi|444238095|gb|ELU49723.1|	bifunctional proline dehydrogenase/pyrroline-5-carboxylate dehydrogenase	NA	NA	NA	8	13	22	28	9	10	17	10	17	16	3	5	putA	K13821	Proline dehydrogenase (EC 1.5.99.8) (Proline oxidase) / Delta-1-pyrroline-5-carboxylate dehydrogenase (EC 1.5.1.12)	Arginine and Ornithine Degradation; <br>Proline, 4-hydroxyproline uptake and utilization; <br>Proline, 4-hydroxyproline uptake and utilization; <br>Respiratory dehydrogenases 1	B878_21832
gi|444238133|gb|ELU49758.1|	flagellar basal body L-ring protein	NA	NA	NA	0	0	0	0	0	0	0	0	1	0	0	1	NA	K02393	Flagellar L-ring protein FlgH	Flagellar motility; <br>Flagellum	B878_21592
gi|444238149|gb|ELU49773.1|	hypothetical protein B878_21543	NA	NA	NA	0	0	0	1	0	0	0	0	0	0	0	0	NA	K13009	Lipid A core-O-antigen ligase	- none -	B878_21543
gi|444238153|gb|ELU49777.1|	hypothetical protein B878_21563	NA	NA	NA	0	0	0	4	0	1	0	0	0	1	0	0	NA	K03316	Na+/H+ antiporter, putative	- none -	B878_21563
gi|444238162|gb|ELU49785.1|	aldehyde dehydrogenase	NA	-1.581130015	-2.044842519	0	1	6	2	2	0	0	2	3	1	0	3	calB	K00154	Aldehyde dehydrogenase (EC 1.2.1.3); Probable coniferyl aldehyde dehydrogenase (EC 1.2.1.68)	Glycerolipid and Glycerophospholipid Metabolism in Bacteria; <br>Methylglyoxal Metabolism; <br>Pyruvate metabolism II: acetyl-CoA, acetogenesis from pyruvate	B878_21493
gi|444238186|gb|ELU49807.1|	hypothetical protein B878_21334	NA	NA	NA	2	2	2	0	0	1	4	3	4	1	0	0	VPA1172		FIG01202162: hypothetical protein	- none -	B878_21334
gi|444238190|gb|ELU49811.1|	chitinase	NA	NA	NA	0	0	1	0	0	0	2	0	0	0	0	0	NA		Chitinase (EC 3.2.1.14)	Chitin and N-acetylglucosamine utilization	B878_21354
gi|444238195|gb|ELU49816.1|	hypothetical protein B878_21379	NA	NA	NA	0	0	0	1	0	0	0	0	0	0	0	0	NA		NA	NA
gi|444238203|gb|ELU49823.1|	hypothetical protein B878_21294	NA	NA	NA	1	0	0	0	0	0	0	1	0	0	1	0	NA		Type III secretion injected virulence protein (EC 3.4.22.-,YopT,cysteine protease,depolymerizes actin filaments of cytoskeleton,causes cytotoxicity)	- none -	B878_21294
gi|444238208|gb|ELU49828.1|	membrane-fusion protein	NA	NA	NA	0	0	2	0	1	0	0	0	0	0	0	0	VVA1500	K02005	Membrane-fusion protein	- none -	B878_21319
gi|444238221|gb|ELU49839.1|	GCN5-related N-acetyltransferase	NA	NA	NA	0	0	0	0	0	0	1	0	0	0	0	0	NA		GCN5-related N-acetyltransferase	- none -	B878_21199
gi|444238224|gb|ELU49842.1|	hypothetical protein B878_21214	NA	NA	NA	0	0	1	0	0	0	0	0	0	0	0	0	NA	K07274	FIG01201336: hypothetical protein	- none -	B878_21214
gi|444238232|gb|ELU49849.1|	ribose-phosphate pyrophosphokinase	NA	NA	NA	114	95	185	164	109	119	105	88	227	218	66	72	prs	K00948	Ribose-phosphate pyrophosphokinase (EC 2.7.6.1)	A Gammaproteobacteria Cluster Relating to Translation; <br>De Novo Purine Biosynthesis; <br>Pentose phosphate pathway	B878_21110
gi|444238242|gb|ELU49859.1|	bifunctional UDP-sugar hydrolase/5'-nucleotidase periplasmic precursor	NA	-0.872052217	-1.024479643	24	23	76	99	43	40	19	21	71	66	20	36	ushA	K11751	UDP-sugar hydrolase (EC 3.6.1.45); 5&#39;-nucleotidase (EC 3.1.3.5)	pyrimidine conversions	B878_21160
gi|444238254|gb|ELU49870.1|	cytochrome c protein subunit of nitrate reductase	NA	NA	NA	0	0	1	1	0	0	0	0	0	0	0	0	NA		Cytochrome c-type protein TorY	- none -	B878_21070
gi|444238263|gb|ELU49878.1|	cell division protein FtsX	NA	NA	NA	0	0	1	6	0	0	0	0	1	1	0	0	ftsX	K09811	Cell-division-associated, ABC-transporter-like signaling protein FtsX	Bacterial Cell Division	B878_20970
gi|444238270|gb|ELU49885.1|	glycerol-3-phosphate acyltransferase	NA	NA	NA	0	0	0	0	0	0	0	0	2	0	0	0	plsB	K00631	Glycerol-3-phosphate acyltransferase (EC 2.3.1.15)	Glycerolipid and Glycerophospholipid Metabolism in Bacteria	B878_21005
gi|444238281|gb|ELU49895.1|	hypothetical protein B878_20910	NA	NA	NA	0	0	0	1	0	0	0	0	0	0	0	0	NA		FIG116849: hypothetical protein	- none -	B878_20910
gi|444238282|gb|ELU49896.1|	hypothetical protein B878_20915	NA	NA	NA	0	0	0	4	0	0	0	0	1	0	0	0	NA		FIG131328: Predicted ATP-dependent endonuclease of the OLD family	- none -	B878_20915
gi|444238301|gb|ELU49914.1|	lipopolysaccharide biosynthesis glycosyltransferase	NA	NA	NA	0	0	1	0	0	0	0	0	0	1	0	0	NA	K12984	Lipopolysaccharide biosynthesis glycosyltransferase	Vibrio Core Oligosaccharide Biosynthesis	B878_20835
gi|444238326|gb|ELU49938.1|	hypothetical protein B878_20780	NA	NA	NA	0	0	6	0	0	0	0	0	3	0	0	0	NA		FIG01200359: hypothetical protein	- none -	B878_20780
gi|444238329|gb|ELU49940.1|	hypothetical protein B878_20630	NA	NA	NA	0	0	3	0	0	1	0	0	2	0	0	0	NA		Outer membrane protein N, non-specific porin	- none -	B878_20630
gi|444238337|gb|ELU49948.1|	cytochrome c oxidase subunit II	NA	NA	NA	0	0	0	1	0	0	0	0	0	0	0	0	coxB	K02275	Cytochrome c oxidase polypeptide II (EC 1.9.3.1)	CBSS-316057.3.peg.563; <br>Terminal cytochrome C oxidases	B878_20670
gi|444238343|gb|ELU49954.1|	hypothetical protein B878_20700	NA	NA	NA	0	0	1	0	0	0	0	0	0	0	0	0	VVA1110		Hypotehtical protein in Cytochrome oxidase biogenesis cluster	Biogenesis of cytochrome c oxidases	B878_20700
gi|444238344|gb|ELU49955.1|	hypothetical protein B878_20705	NA	NA	NA	0	0	0	0	0	0	0	0	0	0	0	1	NA	K02259	Heme A synthase, cytochrome oxidase biogenesis protein Cox15-CtaA	Biogenesis of cytochrome c oxidases	B878_20705
gi|444238346|gb|ELU49957.1|	hypothetical protein B878_20715	NA	-0.515503468	-0.869072094	1189	1150	3101	3126	1860	1935	932	885	2568	2386	784	1023	NA	K03286	Outer membrane protein A precursor	Osmoregulation	B878_20715
gi|444238368|gb|ELU49977.1|	nucleotidyl transferase, partial	NA	NA	NA	3	5	10	14	8	9	5	6	15	18	5	5	NA		NA	NA
gi|444238375|gb|ELU49984.1|	hypothetical protein B878_20495	NA	NA	NA	36	39	130	152	61	72	28	29	137	104	20	38	NA		Capsule polysaccharide export protein	- none -	B878_20495
gi|444238376|gb|ELU49985.1|	hypothetical protein B878_20500	NA	-0.260811864	NA	116	134	287	291	106	130	109	112	253	219	64	95	NA		FIG01203002: hypothetical protein	- none -	B878_20500
gi|444238380|gb|ELU49989.1|	hypothetical protein B878_20520	NA	NA	NA	41	43	93	99	37	32	25	26	76	80	20	20	wbfB		Putative outer membrane lipoprotein YmcA	Capsular Polysaccharides Biosynthesis and Assembly	B878_20520
gi|444238384|gb|ELU49992.1|	1-acyl-sn-glycerol-3-phosphate acyltransferase	NA	NA	NA	0	0	6	3	2	1	0	0	4	3	1	2	plsC	K00655	1-acyl-sn-glycerol-3-phosphate acyltransferase (EC 2.3.1.51)	Glycerolipid and Glycerophospholipid Metabolism in Bacteria; <br>Phosphate metabolism	B878_20345
gi|444238389|gb|ELU49997.1|	hypothetical protein B878_20370	NA	NA	NA	1	2	10	11	6	8	0	0	5	3	2	2	mlaD	K02067	Uncharacterized ABC transporter, periplasmic component YrbD	Lipopolysaccharide assembly	B878_20370
gi|444238409|gb|ELU50016.1|	hypothetical protein B878_20260	NA	NA	NA	0	0	1	1	0	0	0	0	0	0	0	0	NA		TraF-related protein	- none -	B878_20260
gi|444238413|gb|ELU50020.1|	pyridine nucleotide transhydrogenase	NA	NA	NA	6	5	33	27	8	15	7	7	30	24	4	6	pntB	K00325	NAD(P) transhydrogenase subunit beta (EC 1.6.1.2)	Phosphate metabolism	B878_20280
gi|444238425|gb|ELU50032.1|	hypothetical protein B878_20340	NA	NA	NA	0	0	4	3	2	0	0	0	0	0	0	0	NA		FIG01199666: hypothetical protein	- none -	B878_20340
gi|444238436|gb|ELU50042.1|	hypothetical protein B878_20210	NA	NA	NA	0	0	6	9	8	6	0	0	4	4	2	0	NA		Membrane fusion component of tripartite multidrug resistance system	- none -	B878_20210
gi|444238459|gb|ELU50064.1|	ribonuclease PH	NA	0.803650314	NA	9	15	16	20	8	7	16	16	25	25	8	16	rph	K00989	Ribonuclease PH (EC 2.7.7.56)	Heat shock dnaK gene cluster extended; <br>tRNA processing	B878_20135
gi|444238461|gb|ELU50066.1|	lipid A biosynthesis lauroyl acyltransferase	NA	NA	NA	0	0	0	0	0	0	0	0	0	0	0	1	lpxL	K02517	Lipid A biosynthesis lauroyl acyltransferase (EC 2.3.1.-)	- none -	B878_20145
gi|444238485|gb|ELU50089.1|	lipid A phosphoethanolamine transferase	NA	NA	NA	0	1	0	0	0	0	1	0	0	0	0	0	eptA	K03760	Predicted membrane-associated metal-dependent hydrolase	- none -	B878_20045
gi|444238493|gb|ELU50096.1|	hypothetical protein B878_19880	NA	-0.583432276	-1.618366589	216	206	842	802	250	382	202	165	515	525	127	167	lpp	K06078	Outer membrane lipoprotein	- none -	B878_19880
gi|444238494|gb|ELU50097.1|	ATP-dependent RNA helicase	NA	0.450353215	NA	0	1	2	6	5	10	1	0	9	5	3	3	NA		ATP-dependent RNA helicase VCA0061	ATP-dependent RNA helicases, bacterial	B878_19885
gi|444238520|gb|ELU50122.1|	PTS system N-acetylglucosamine-specific transporter subunit IIB	NA	NA	NA	19	24	44	35	5	10	21	22	28	35	2	9	NA	K02803,ko:K02804	PTS system, N-acetylglucosamine-specific IIB component (EC 2.7.1.69) / PTS system, N-acetylglucosamine-specific IIC component (EC 2.7.1.69)	Chitin and N-acetylglucosamine utilization; <br>Sialic Acid Metabolism	B878_19840
gi|444238528|gb|ELU50129.1|	MoxR-like ATPase	NA	NA	NA	5	3	2	4	0	0	3	2	2	4	0	0	NA		MoxR-like ATPase	- none -	B878_19695
gi|444238539|gb|ELU50140.1|	cold-active alkaline serine protease	NA	NA	NA	2	1	4	5	0	0	0	1	4	9	0	1	NA	K14645	Alkaline serine protease	- none -	B878_19750
gi|444238546|gb|ELU50146.1|	hypothetical protein B878_19590	NA	NA	NA	2	0	0	0	0	0	0	0	1	2	1	0	NA		hypothetical protein	- none -	B878_19590
gi|444238572|gb|ELU50171.1|	histidine kinase	NA	NA	NA	5	4	8	6	0	0	0	0	0	0	0	0	NA		two-component system sensor protein	- none -	B878_19550
gi|444238577|gb|ELU50176.1|	hypothetical protein B878_19575	NA	NA	NA	0	0	4	0	0	1	1	0	0	0	0	5	VP1981	K03406	Methyl-accepting chemotaxis protein	- none -	B878_19575
gi|444238584|gb|ELU50182.1|	dipeptide/tripeptide permease	NA	NA	NA	0	0	1	0	0	0	0	0	0	0	0	0	NA		Putative transport protein	- none -	B878_19420
gi|444238590|gb|ELU50188.1|	hypothetical protein B878_19450	NA	-0.455071302	-0.616660751	224	239	669	688	225	267	190	171	436	445	100	150	NA	K03286	Outer membrane protein A precursor	Osmoregulation	B878_19450
gi|444238618|gb|ELU50215.1|	hypothetical protein B878_19380	NA	NA	NA	0	1	10	5	0	0	0	1	0	1	0	0	NA		carboxyl-terminal protease	- none -	B878_19380
gi|444238619|gb|ELU50216.1|	hypothetical protein B878_19385	NA	-1.088920126	-1.68762655	10	9	73	61	29	38	6	5	43	45	8	15	NA		FIG01206490: hypothetical protein	- none -	B878_19385
gi|444238620|gb|ELU50217.1|	hypothetical protein B878_19390	NA	-1.905818636	-2.273392467	49	52	197	201	75	92	46	48	102	95	24	30	NA		FIG01203444: hypothetical protein	- none -	B878_19390
gi|444238621|gb|ELU50218.1|	hypothetical protein B878_19395	NA	NA	NA	6	12	22	13	4	1	8	5	24	22	6	19	NA		FIG01200599: hypothetical protein	- none -	B878_19395
gi|444238622|gb|ELU50219.1|	ATP-dependent RNA helicase HrpA, partial	NA	NA	NA	0	0	1	0	0	0	0	0	0	0	0	0	hrpA	K03578	ATP-dependent helicase HrpA	- none -	B878_19400
gi|444238651|gb|ELU50246.1|	hypothetical protein B878_19040	NA	NA	NA	0	0	1	0	0	0	0	0	0	0	0	0	NA		NA	NA
gi|444238690|gb|ELU50284.1|	hypothetical protein B878_18990	NA	NA	NA	0	0	0	1	0	0	0	0	2	2	0	0	NA		FIG01200466: hypothetical protein	- none -	B878_18990
gi|444238691|gb|ELU50285.1|	chloride channel protein	NA	NA	NA	0	1	2	2	0	0	0	0	0	0	0	0	clcA	K03281	H(+)/Cl(-) exchange transporter ClcA	- none -	B878_18995
gi|444238706|gb|ELU50299.1|	nitrate/sulfonate/bicarbonate ABC transporter permease	NA	NA	NA	0	0	0	0	0	2	0	0	0	0	0	1	NA	K15599	Hydroxymethylpyrimidine ABC transporter, transmembrane component	Thiamin biosynthesis	B878_18810
gi|444238731|gb|ELU50323.1|	hypothetical protein B878_18695	NA	NA	NA	0	0	0	0	0	0	0	0	0	0	0	1	NA		Sensory box/GGDEF family protein	- none -	B878_18695
gi|444238733|gb|ELU50325.1|	serine transporter	NA	NA	NA	0	0	1	0	0	0	0	0	0	0	0	0	sdaC	K03837	Serine transporter	Glycine and Serine Utilization; <br>Pyruvate Alanine Serine Interconversions	B878_18705
gi|444238739|gb|ELU50331.1|	hypothetical protein B878_18735	NA	NA	NA	1	0	0	2	0	2	0	0	0	0	0	0	NA		FIG01199987: hypothetical protein	- none -	B878_18735
gi|444238753|gb|ELU50344.1|	hypothetical protein B878_18590	NA	NA	NA	0	0	0	1	0	0	0	0	0	0	0	0	NA		Chromosome segregation ATPase	- none -	B878_18590
gi|444238764|gb|ELU50355.1|	hypothetical protein B878_18655	NA	NA	NA	0	0	1	0	0	0	0	0	0	0	0	0	NA	K14645	Alkaline serine exoprotease A precursor (EC 3.4.21.-)	- none -	B878_18655
gi|444238778|gb|ELU50368.1|	glutathionylspermidine synthase	NA	NA	NA	0	0	7	4	0	0	0	0	0	0	0	0	NA		Similarity with glutathionylspermidine synthase (EC 6.3.1.8), group 1	Glutathionylspermidine and Trypanothione	B878_18503
gi|444238784|gb|ELU50374.1|	peptidoglycan-associated lipoprotein	NA	-0.432291581	NA	92	98	270	270	121	126	69	60	211	182	49	45	pal	K03640	18K peptidoglycan-associated outer membrane lipoprotein; Peptidoglycan-associated lipoprotein precursor; Outer membrane protein P6; OmpA/MotB precursor	Ton and Tol transport systems	B878_18533
gi|444238787|gb|ELU50377.1|	hypothetical protein B878_18548	NA	NA	NA	7	5	21	20	13	14	5	2	16	17	5	6	tolR	K03560	Tol biopolymer transport system, TolR protein	Ton and Tol transport systems	B878_18548
gi|444238788|gb|ELU50378.1|	hypothetical protein B878_18553	NA	NA	NA	2	4	3	6	2	7	1	1	8	9	1	2	tolQ	K03562	MotA/TolQ/ExbB proton channel family protein	Ton and Tol transport systems	B878_18553
gi|444238794|gb|ELU50383.1|	transmembrane regulatory protein ToxS	NA	-0.529829132	NA	3	1	9	6	0	3	1	1	14	11	0	2	toxS	K10922	Transmembrane regulatory protein ToxS	- none -	B878_18343
gi|444238802|gb|ELU50391.1|	hypothetical protein B878_18383	NA	-0.389675542	-0.78928186	33	25	66	78	37	36	25	21	83	71	14	26	qmcA		Protein QmcA (possibly involved in integral membrane quality control)	CBSS-316057.3.peg.659	B878_18383
gi|444238803|gb|ELU50392.1|	hypothetical protein B878_18388	NA	NA	NA	0	0	3	1	2	1	0	0	1	0	0	0	NA	K07340	Putative activity regulator of membrane protease YbbK	CBSS-316057.3.peg.659	B878_18388
gi|444238808|gb|ELU50397.1|	cell division protein ZipA	NA	-0.751829259	-1.096696359	13	8	32	45	6	19	4	5	25	18	6	4	zipA	K03528	Cell division protein ZipA	Bacterial Cytoskeleton	B878_18413
gi|444238815|gb|ELU50403.1|	hypothetical protein B878_18203	NA	NA	NA	0	0	1	1	0	0	1	0	0	1	0	0	NA		cell surface protein	- none -	B878_18203
gi|444238826|gb|ELU50414.1|	beta-N-acetylhexosaminidase	NA	NA	NA	0	1	0	0	0	0	3	0	2	1	2	6	NA	K12373	Beta-hexosaminidase (EC 3.2.1.52)	Chitin and N-acetylglucosamine utilization	B878_18258
gi|444238832|gb|ELU50420.1|	arsenite transporter	NA	NA	NA	0	0	1	0	0	0	0	0	0	0	0	0	arsB	K03325	Arsenical-resistance protein ACR3	Arsenic resistance	B878_18298
gi|444238835|gb|ELU50423.1|	hypothetical protein B878_18313	NA	0.477887249	1.019924325	36	47	42	36	11	18	51	43	45	50	18	20	NA		putative transport protein	- none -	B878_18313
gi|444238853|gb|ELU50440.1|	hypothetical protein B878_18128	NA	NA	NA	0	0	1	1	3	5	0	0	3	0	0	1	NA		Thiol-disulfide isomerase	- none -	B878_18128
gi|444238854|gb|ELU50441.1|	FKBP-type peptidylprolyl isomerase	NA	NA	NA	0	0	4	0	1	0	0	0	0	1	0	0	NA	K01802	FKBP-type peptidyl-prolyl cis-trans isomerase / Macrophage infectivity potentiator	- none -	B878_18133
gi|444238874|gb|ELU50460.1|	cation transport ATPase	-0.878931153	-0.744116915	NA	19	15	35	35	10	12	8	6	32	29	4	3	copA	K17686	Lead, cadmium, zinc and mercury transporting ATPase (EC 3.6.3.3) (EC 3.6.3.5); Copper-translocating P-type ATPase (EC 3.6.3.4)	Copper homeostasis	B878_17951
gi|444238883|gb|ELU50469.1|	hypothetical protein B878_17996	NA	NA	NA	14	10	26	27	10	5	9	7	23	19	4	5	rim	K09860	Flagellar protein FlgP	Additional flagellar genes in Vibrionales	B878_17996
gi|444238886|gb|ELU50472.1|	flagellar basal body P-ring biosynthesis protein FlgA	NA	NA	NA	0	0	0	0	0	0	0	0	0	0	0	1	flgA	K02386	Flagellar basal-body P-ring formation protein FlgA	Flagellum	B878_18011
gi|444238894|gb|ELU50480.1|	flagellar hook protein FlgE, partial	NA	-1.127823635	NA	8	7	20	22	1	3	2	6	10	12	1	1	flgE	K02390	NA	NA
gi|444238908|gb|ELU50493.1|	zinc protease	NA	-0.873711001	NA	5	5	16	11	6	1	2	1	14	11	2	0	NA	K07263	Zinc protease, insulinase family	- none -	B878_17876
gi|444238921|gb|ELU50505.1|	hypothetical protein B878_17706	NA	NA	NA	0	0	4	4	1	2	0	0	1	1	0	0	lapC	K12542	ABC-type protease exporter, membrane fusion protein (MFP) family component PrtE/AprE	- none -	B878_17706
gi|444238939|gb|ELU50523.1|	hypothetical protein B878_17806	NA	NA	NA	1	1	0	10	3	2	2	0	7	8	3	5	VPA1752		Chromosome (plasmid) partitioning protein ParA	Bacterial Cytoskeleton; <br>Cell Division Subsystem including YidCD	B878_17806
gi|444238956|gb|ELU50539.1|	ABC transporter ATP-binding protein	NA	NA	NA	0	0	0	1	0	0	0	0	0	0	0	0	NA	K02003	ABC transporter, ATP-binding protein	- none -	B878_17641
gi|444238971|gb|ELU50553.1|	PTS system cellobiose-specific transporter subunit IIC	NA	NA	NA	0	1	0	0	0	0	0	0	0	0	0	0	celB	K02761	PTS system, cellobiose-specific IIC component (EC 2.7.1.69)	Beta-Glucoside Metabolism	B878_17474
gi|444239040|gb|ELU50620.1|	bifunctional aspartokinase I/homoserine dehydrogenase I	NA	NA	NA	32	25	52	54	25	42	18	12	75	57	23	27	thrA	K12524	Aspartokinase (EC 2.7.2.4) / Homoserine dehydrogenase (EC 1.1.1.3)	Lysine Biosynthesis DAP Pathway; <br>Methionine Biosynthesis; <br>Threonine and Homoserine Biosynthesis; <br>Threonine and Homoserine Biosynthesis	B878_17309
gi|444239046|gb|ELU50625.1|	protease	NA	NA	NA	0	1	0	1	1	0	3	5	0	4	0	4	NA	K08303	Uncharacterized protease YegQ	- none -	B878_17070
gi|444239049|gb|ELU50628.1|	phosphate regulon sensor protein	NA	NA	NA	4	8	5	16	1	3	6	3	15	10	1	1	phoR	K07636	Phosphate regulon sensor protein PhoR (SphS) (EC 2.7.13.3)	High affinity phosphate transporter and control of PHO regulon; <br>Phosphate metabolism	B878_17085
gi|444239053|gb|ELU50632.1|	hypothetical protein B878_17115	NA	NA	NA	0	0	0	1	0	0	1	0	1	0	0	0	pstA	K02038	Phosphate transport system permease protein PstA (TC 3.A.1.7.1)	High affinity phosphate transporter and control of PHO regulon; <br>Phosphate metabolism	B878_17115
gi|444239062|gb|ELU50641.1|	hypothetical protein B878_17160	NA	NA	NA	4	4	5	11	9	5	2	2	12	8	2	1	NA		Putative acetoin utilization protein AcuB	- none -	B878_17160
gi|444239065|gb|ELU50644.1|	queuine tRNA-ribosyltransferase, partial	NA	NA	NA	0	0	0	0	0	0	1	1	0	1	1	6	tgt	K00773	NA	NA
gi|444239084|gb|ELU50662.1|	peptidase	NA	NA	0.653577742	31	39	82	87	8	11	34	31	87	85	13	15	NA	K07263	Protease, insulinase family/protease, insulinase family	- none -	B878_16990
gi|444239095|gb|ELU50673.1|	hypothetical protein B878_17045	NA	-1.621149778	-1.536975281	0	1	28	38	17	23	0	1	6	5	3	2	NA		FIG01202349: hypothetical protein	- none -	B878_17045
gi|444239098|gb|ELU50675.1|	hypothetical protein B878_16785	NA	NA	NA	8	21	0	0	6	3	13	13	0	0	0	2	yfbU	K09161	FIG00920830: hypothetical protein	- none -	B878_16785
gi|444239101|gb|ELU50678.1|	hypothetical protein B878_16800	NA	NA	NA	0	0	3	2	0	0	0	0	0	1	0	0	NA		FIG01200071: hypothetical protein	- none -	B878_16800
gi|444239104|gb|ELU50681.1|	54K polar flagellar sheath protein A	NA	-0.343017348	-0.915529943	131	115	280	256	120	138	119	101	238	216	63	80	NA		54K polar flagellar sheath protein A	- none -	B878_16815
gi|444239105|gb|ELU50682.1|	Arginine ornithine ABC transporter, ATP-binding protein AotP	NA	-0.815791401	-0.510760066	9	6	14	34	11	14	8	6	24	13	10	10	aotP	K10025	Arginine/ornithine ABC transporter, ATP-binding protein AotP	Arginine and Ornithine Degradation	B878_16820
gi|444239114|gb|ELU50691.1|	outer membrane porin protein	NA	NA	NA	836	853	1574	1400	453	589	804	744	1617	1303	430	544	NA	K11929	Outer membrane protein OmpT	- none -	B878_16865
gi|444239126|gb|ELU50702.1|	hypothetical protein B878_16615	NA	NA	NA	0	0	1	1	0	0	0	0	0	0	0	0	NA		FIG004599: Hypothetical protein	CBSS-342610.3.peg.1536	B878_16615
gi|444239138|gb|ELU50714.1|	hypothetical protein B878_16675	NA	NA	NA	0	0	1	3	0	0	0	0	0	0	0	0	NA		FIG01201104: hypothetical protein	- none -	B878_16675
gi|444239147|gb|ELU50723.1|	lipoprotein	NA	NA	NA	50	52	97	94	59	54	43	33	95	79	29	47	bamC	K07287	Outer membrane protein NlpB, lipoprotein component of the protein assembly complex (forms a complex with YaeT, YfiO, and YfgL); Lipoprotein-34 precursor	Lipopolysaccharide assembly	B878_16720
gi|444239213|gb|ELU50787.1|	hypothetical protein B878_16440	NA	NA	NA	0	0	0	0	0	0	0	0	0	0	1	0	NA	K04069	radical activating enzyme	- none -	B878_16440
gi|444239219|gb|ELU50792.1|	preprotein translocase subunit SecE	NA	0.387111031	NA	8	8	11	13	2	2	9	12	18	15	2	6	secE	K03073	Preprotein translocase subunit SecE (TC 3.A.5.1.1)	- none -	B878_16190
gi|444239244|gb|ELU50816.1|	hypothetical protein B878_16050, partial	NA	NA	NA	1	0	6	1	1	0	0	1	0	0	0	0	VV2929		NA	NA
gi|444239262|gb|ELU50834.1|	hypothetical protein B878_16140	NA	NA	NA	1	2	10	9	3	2	0	0	1	2	2	0	mshL	K12282	MSHA biogenesis protein MshL	Mannose-sensitive hemagglutinin type 4 pilus	B878_16140
gi|444239287|gb|ELU50858.1|	hypothetical protein B878_15985	NA	NA	NA	2	1	1	3	0	0	0	0	4	2	0	0	NA		Proton/glutamate symport protein @ Sodium/glutamate symport protein	- none -	B878_15985
gi|444239292|gb|ELU50863.1|	hypothetical protein B878_16010	NA	NA	NA	19	27	29	47	14	13	17	10	46	48	9	12	bamE	K06186	Outer membrane lipoprotein SmpA, a component of the essential YaeT outer-membrane protein assembly complex	Lipopolysaccharide assembly	B878_16010
gi|444239323|gb|ELU50893.1|	Cytochrome c-type protein NapC	NA	NA	NA	0	0	2	13	3	7	0	0	5	5	1	6	torC	K03532	Cytochrome c-type protein NapC	Nitrate and nitrite ammonification	B878_15860
gi|444239334|gb|ELU50903.1|	heme biosynthesis protein	-0.830138976	-1.01895292	-1.465833419	27	13	94	85	28	32	7	8	46	49	10	12	hemY	K02498	Homolog of E. coli HemY protein	- none -	B878_15575
gi|444239348|gb|ELU50917.1|	putative lipoprotein	NA	NA	NA	3	0	1	1	0	0	2	2	13	15	2	2	VP2977	K08985	FIG028593: membrane protein	- none -	B878_15645
gi|444239358|gb|ELU50927.1|	hypothetical protein B878_15695	NA	NA	NA	0	1	19	19	7	8	1	1	6	0	0	0	NA		Pyruvate/2-oxoglutarate dehydrogenase complex, dihydrolipoamide dehydrogenase component	- none -	B878_15695
gi|444239363|gb|ELU50932.1|	hypothetical protein B878_15720	NA	NA	NA	0	1	0	0	0	0	0	0	0	0	0	0	NA		Putative inner membrane protein	- none -	B878_15720
gi|444239380|gb|ELU50948.1|	hypothetical protein B878_15475	NA	NA	NA	0	0	2	0	1	0	0	0	0	0	0	0	NA	K09857	probable lipoprotein protein YPO1422	- none -	B878_15475
gi|444239385|gb|ELU50953.1|	tetratricopeptide repeat protein	NA	NA	NA	0	0	0	0	0	0	0	0	1	1	0	0	lapB	K19804	Heat shock (predicted periplasmic) protein YciM, precursor	- none -	B878_15500
gi|444239390|gb|ELU50958.1|	inner membrane peptidase	NA	NA	NA	0	0	0	1	0	0	0	0	4	1	0	0	sohB	K04774	Possible protease sohB (EC 3.4.21.-)	- none -	B878_15525
gi|444239394|gb|ELU50962.1|	DNA polymerase III subunit alpha	NA	NA	NA	0	0	1	2	2	3	0	1	1	0	0	1	dnaE2	K14162	Error-prone repair homolog of DNA polymerase III alpha subunit (EC 2.7.7.7)	- none -	B878_15545
gi|444239400|gb|ELU50967.1|	ABC transporter ATPase	NA	NA	NA	15	8	23	29	4	9	11	10	22	21	8	8	dppD	K02031,ko:K02032	Dipeptide transport ATP-binding protein DppD (TC 3.A.1.5.2)	ABC transporter dipeptide (TC 3.A.1.5.2)	B878_15255
gi|444239402|gb|ELU50969.1|	ABC transporter permease	NA	NA	NA	7	3	7	13	4	5	1	0	11	5	2	1	dppB	K02033	Peptide ABC transporter, permease component	- none -	B878_15265
gi|444239416|gb|ELU50983.1|	DNA utilization protein YhiR	NA	NA	NA	0	2	0	0	0	0	0	0	1	0	1	1	rlmJ	K07115	Protein involved in catabolism of external DNA	DNA processing cluster	B878_15335
gi|444239425|gb|ELU50992.1|	universal stress protein UspB	NA	NA	NA	0	1	0	0	0	0	0	0	0	0	0	0	uspB	K06144	Universal stress protein B	- none -	B878_15380
gi|444239436|gb|ELU51002.1|	hypothetical protein B878_15125	NA	NA	NA	0	0	0	1	0	0	0	0	0	0	0	0	NA		CBSS-345074.3.peg.1627: Cysteine desulfurase (EC 2.8.1.7)	- none -	B878_15125
gi|444239444|gb|ELU51010.1|	phospholipase A1	NA	NA	NA	0	4	0	0	0	0	0	0	0	0	1	0	pldA	K01058	Phospholipase A1 (EC 3.1.1.32) (EC 3.1.1.4); Outer membrane phospholipase A	Triacylglycerol metabolism	B878_15165
gi|444239470|gb|ELU51035.1|	hypothetical protein B878_15025	NA	NA	NA	0	1	0	0	0	0	0	0	0	0	0	0	NA		non-ribosomal peptide synthetase	- none -	B878_15025
gi|444239475|gb|ELU51040.1|	hypothetical protein B878_15050	NA	NA	NA	0	0	0	0	2	1	0	0	0	2	0	0	NA	K04784	iron aquisition yersiniabactin synthesis enzyme (Irp2)	- none -	B878_15050
gi|444239499|gb|ELU51063.1|	histidine kinase	NA	NA	NA	1	0	2	4	0	0	0	0	3	0	0	0	NA	K03406	Methyl-accepting chemotaxis protein	- none -	B878_14880
gi|444239505|gb|ELU51069.1|	GGDEF & EAL family protein	NA	NA	NA	0	0	1	0	0	0	0	0	0	0	0	0	NA		GGDEF family protein	- none -	B878_14910
gi|444239511|gb|ELU51075.1|	iron-hydroxamate transporter permease subunit	NA	NA	NA	0	0	0	0	0	0	0	2	0	0	0	0	NA	K02015	Ferrichrome transport system permease protein FhuB (TC 3.A.1.14.3)	- none -	B878_14940
gi|444239513|gb|ELU51077.1|	hypothetical protein B878_14950	NA	NA	1.353574308	7	15	5	3	1	2	22	14	12	10	4	19	VVA1136		Multidrug resistance protein D	- none -	B878_14950
gi|444239517|gb|ELU51081.1|	hypothetical protein B878_14970	NA	NA	NA	0	1	0	0	0	0	3	1	0	1	2	8	ribN		Putative transporter, DME family	- none -	B878_14970
gi|444239518|gb|ELU51082.1|	hypothetical protein B878_14975	NA	-5.50200987	-4.803419875	163	257	1739	1747	753	781	69	58	112	111	36	58	NA		Putative outer membrane protein	- none -	B878_14975
gi|444239535|gb|ELU51098.1|	hypothetical protein B878_14775	NA	NA	NA	0	0	1	0	1	2	0	0	0	0	0	0	NA		Fatty acid cis/trans isomerase	- none -	B878_14775
gi|444239539|gb|ELU51102.1|	methylglyoxal synthase	NA	NA	NA	2	7	7	5	3	4	1	6	11	7	0	4	mgsA	K01734	Methylglyoxal synthase (EC 4.2.3.3)	Methylglyoxal Metabolism	B878_14795
gi|444239542|gb|ELU51105.1|	hypothetical protein B878_14810	NA	NA	NA	0	0	0	0	1	0	0	0	0	0	0	0	NA		FIG01199939: hypothetical protein	- none -	B878_14810
gi|444239549|gb|ELU51111.1|	prolipoprotein diacylglyceryl transferase	NA	NA	NA	0	0	2	1	1	1	0	0	0	0	0	0	lgt	K13292	Prolipoprotein diacylglyceryl transferase	Lipoprotein Biosynthesis	B878_14555
gi|444239554|gb|ELU51116.1|	30S ribosomal protein S20	NA	0.900334616	NA	17	14	21	26	5	9	20	20	35	29	10	13	rpsT	K02968	SSU ribosomal protein S20p	Ribosome SSU bacterial	B878_14580
gi|444239558|gb|ELU51120.1|	lipoprotein signal peptidase	NA	NA	NA	1	0	5	7	1	0	0	0	2	1	0	0	lspA	K03101	Lipoprotein signal peptidase (EC 3.4.23.36)	Lipoprotein Biosynthesis; <br>Signal peptidase	B878_14600
gi|444239562|gb|ELU51124.1|	hypothetical protein B878_14620	NA	NA	NA	0	0	3	1	0	0	0	0	0	0	0	0	yehU	K02478	Autolysin sensor kinase (EC 2.7.3.-)	- none -	B878_14620
gi|444239563|gb|ELU51125.1|	hypothetical protein B878_14625	NA	NA	NA	1	0	3	0	0	0	0	0	1	1	0	0	cstA		Carbon starvation protein A	Carbon Starvation	B878_14625
gi|444239577|gb|ELU51139.1|	chorismate mutase/prephenate dehydrogenase	NA	NA	NA	5	3	5	5	13	9	4	2	6	9	6	5	pheA	K14170	Chorismate mutase I (EC 5.4.99.5) / Prephenate dehydratase (EC 4.2.1.51)	Chorismate Synthesis; <br>Chorismate Synthesis; <br>Phenylalanine and Tyrosine Branches from Chorismate; <br>Phenylalanine and Tyrosine Branches from Chorismate	B878_14695
gi|444239590|gb|ELU51151.1|	hypothetical protein B878_14385	NA	NA	NA	0	0	0	1	0	0	0	0	0	0	0	0	NA		putative transport protein	- none -	B878_14385
gi|444239607|gb|ELU51168.1|	hypothetical protein B878_14470	NA	NA	NA	2	1	2	4	0	0	0	1	4	6	0	0	NA		DUF819 domain-containing protein	- none -	B878_14470
gi|444239624|gb|ELU51184.1|	Zonular occludens toxin	NA	NA	NA	0	0	1	0	1	3	0	0	1	5	2	6	NA		Zona occludens toxin	- none -	B878_14135
gi|444239631|gb|ELU51191.1|	hypothetical protein B878_14170	NA	NA	NA	0	0	1	1	0	0	0	0	0	0	0	0	NA	K08276	Proteinase inhibitor I11, ecotin precursor	- none -	B878_14170
gi|444239646|gb|ELU51206.1|	Spindolin-related protein	NA	NA	NA	0	0	4	0	0	0	0	0	0	0	0	0	NA	K03933	Spindolin-related protein	- none -	B878_14245
gi|444239649|gb|ELU51209.1|	prolyl oligopeptidase	NA	-0.334764286	NA	66	59	187	196	62	68	60	55	170	147	26	41	NA		putative peptidase	- none -	B878_14260
gi|444239650|gb|ELU51210.1|	hypothetical protein B878_14265	NA	NA	NA	0	0	0	1	0	0	0	0	0	0	0	0	NA		ATP-dependent carboxylate-amine ligase domain protein, ATP-grasp	- none -	B878_14265
gi|444239706|gb|ELU51264.1|	Pili assembly chaperone	NA	NA	NA	0	0	0	0	0	0	0	0	1	0	0	0	NA		putative fimbrial chaperone protein	- none -	B878_13785
gi|444239707|gb|ELU51265.1|	fimbrial usher protein	NA	NA	NA	0	1	0	0	0	0	0	0	0	0	0	0	NA		type 1 fimbriae anchoring protein FimD	Type 1 pili (mannose-sensitive fimbriae)	B878_13790
gi|444239714|gb|ELU51272.1|	hypothetical protein B878_13825	NA	NA	NA	0	0	0	0	0	0	1	0	0	0	0	0	VPA1172		hypothetical protein	- none -	B878_13825
gi|444239729|gb|ELU51287.1|	Asp/Glu racemase	NA	NA	NA	6	1	1	0	0	0	3	3	2	1	0	1	NA		hypothetical protein	- none -	B878_13900
gi|444239745|gb|ELU51302.1|	F0F1 ATP synthase subunit B	NA	NA	-0.934302351	404	386	699	760	288	319	297	283	703	651	193	245	atpF	K02109	ATP synthase F0 sector subunit b (EC 3.6.3.14)	F0F1-type ATP synthase	B878_13560
gi|444239746|gb|ELU51303.1|	F0F1 ATP synthase subunit C	NA	NA	NA	13	13	38	35	6	8	9	8	31	34	5	3	atpE	K02110	ATP synthase F0 sector subunit c (EC 7.1.2.2)	F0F1-type ATP synthase	B878_13565
gi|444239747|gb|ELU51304.1|	F0F1 ATP synthase subunit A	NA	NA	-0.755348407	25	19	33	37	6	12	13	11	40	36	8	14	atpB	K02108	ATP synthase F0 sector subunit a (EC 7.1.2.2)	F0F1-type ATP synthase	B878_13570
gi|444239748|gb|ELU51305.1|	F0F1 ATP synthase subunit I	NA	NA	NA	0	0	0	0	0	0	1	0	1	0	0	0	atpI	K02116	ATP synthase subunit I	- none -	B878_13575
gi|444239751|gb|ELU51308.1|	tRNA uridine 5-carboxymethylaminomethyl modification enzyme GidA	NA	0.755975714	NA	3	5	9	6	7	6	0	2	8	12	4	5	gidA	K03495	tRNA uridine 5-carboxymethylaminomethyl modification enzyme GidA	- none -	B878_13600
gi|444239754|gb|ELU51311.1|	membrane protein insertase	NA	NA	-0.572289939	55	54	99	88	63	61	45	45	89	91	29	49	yidC	K03217	Inner membrane protein translocase component YidC, long form	Cell Division Subsystem including YidCD	B878_13615
gi|444239761|gb|ELU51318.1|	chromosomal replication initiation protein	NA	NA	NA	0	0	4	2	0	2	2	2	8	5	0	3	dnaA	K02313	Chromosomal replication initiator protein DnaA	Cell Division Subsystem including YidCD; <br>DNA-replication	B878_13650
gi|444239764|gb|ELU51321.1|	DNA gyrase subunit B	NA	0.573235902	NA	44	46	78	63	28	31	48	32	90	80	27	44	gyrB	K02470	DNA gyrase subunit B (EC 5.99.1.3)	Cell Division Subsystem including YidCD; <br>DNA topoisomerases, Type II, ATP-dependent; <br>Resistance to fluoroquinolones	B878_13665
gi|444239779|gb|ELU51336.1|	potassium uptake protein TrkH	NA	NA	NA	0	0	0	1	0	0	0	0	1	0	0	0	trkH	K03498	Potassium uptake protein TrkH	Potassium homeostasis	B878_13740
gi|444239786|gb|ELU51342.1|	cytochrome d ubiquinol oxidase, subunit I	NA	NA	NA	16	12	45	36	14	25	10	7	35	28	13	20	cydA	K00425	Cytochrome d ubiquinol oxidase subunit I (EC 1.10.3.-)	Terminal cytochrome d ubiquinol oxidases; <br>Terminal cytochrome oxidases	B878_13350
gi|444239796|gb|ELU51352.1|	hypothetical protein B878_13400	NA	NA	NA	0	0	25	28	4	7	0	0	0	0	0	0	NA		FIG139976: hypothetical protein	- none -	B878_13400
gi|444239797|gb|ELU51353.1|	hypothetical protein B878_13405	NA	NA	-1.324990876	1	2	16	16	9	9	5	1	3	7	0	2	PA1766		FIG002781: Alpha-L-glutamate ligase family protein	- none -	B878_13405
gi|444239826|gb|ELU51381.1|	alanine racemase	NA	NA	NA	0	0	2	1	6	3	0	0	6	6	3	1	alr	K01775	Alanine racemase, biosynthetic (EC 5.1.1.1)	Alanine biosynthesis; <br>Pyruvate Alanine Serine Interconversions	B878_13135
gi|444239827|gb|ELU51382.1|	replicative DNA helicase	NA	NA	NA	0	0	0	0	0	0	0	0	0	2	0	0	dnaB	K02314	Replicative DNA helicase (DnaB) (EC 3.6.4.12)	DNA-replication	B878_13140
gi|444239830|gb|ELU51385.1|	30S ribosomal protein S18	NA	NA	NA	69	63	119	128	46	55	69	65	124	117	34	40	rpsR	K02963	SSU ribosomal protein S18p @ SSU ribosomal protein S18p, zinc-independent	Ribosome SSU bacterial	B878_13155
gi|444239835|gb|ELU51390.1|	hypothetical protein B878_13180	NA	NA	NA	0	0	3	2	1	3	0	0	3	4	1	0	VP2743	K03112	DamX, an inner membrane protein involved in bile resistance	Shikimate kinase containing cluster	B878_13180
gi|444239838|gb|ELU51393.1|	fimbrial assembly protein PilP	NA	NA	NA	0	0	0	0	0	0	0	0	1	0	0	0	pilP	K02665	Type IV pilus biogenesis protein PilP	Type IV pilus	B878_13205
gi|444239842|gb|ELU51397.1|	penicillin-binding protein 1A	NA	NA	NA	11	8	37	44	13	17	13	13	17	10	0	3	mrcA	K05366	Multimodular transpeptidase-transglycosylase (EC 2.4.1.129) (EC 3.4.-.-)	Peptidoglycan Biosynthesis; <br>Type IV pilus	B878_13225
gi|444239848|gb|ELU51403.1|	bifunctional argininosuccinate lyase/N-acetylglutamate synthase	NA	NA	NA	5	1	4	0	0	0	1	3	12	4	0	0	argH	K14681	argininosuccinate lyase( EC:4.3.2.1 )	- none -	B878_13255
gi|444239873|gb|ELU51427.1|	protease IV	NA	NA	NA	16	9	30	29	6	4	10	7	28	22	0	0	sppA	K04773	Protease IV (EC 3.4.21.-)	- none -	B878_12970
gi|444239876|gb|ELU51430.1|	hypothetical protein B878_12985	NA	NA	NA	0	0	0	1	0	0	0	0	0	0	0	0	VC1997		FIG01200921: hypothetical protein	- none -	B878_12985
gi|444239884|gb|ELU51438.1|	hypothetical protein B878_13025	NA	NA	NA	0	0	3	3	1	0	6	6	5	1	0	2	NA		FIG01200881: hypothetical protein	- none -	B878_13025
gi|444239890|gb|ELU51444.1|	hypothetical protein B878_13055	NA	NA	NA	0	0	1	0	2	0	0	0	0	0	0	1	NA	K03442	Small-conductance mechanosensitive channel	- none -	B878_13055
gi|444239892|gb|ELU51446.1|	hypothetical protein B878_13065	NA	-0.909463332	-1.798014799	2	1	15	24	15	12	5	5	13	6	4	4	NA	K07085	FIG01204208: hypothetical protein	- none -	B878_13065
gi|444239924|gb|ELU51477.1|	outer membrane biogenesis protein BamB	-0.622147444	-0.474811484	-0.935229117	41	37	164	156	38	65	22	27	126	95	32	48	bamB	K17713	Outer membrane protein YfgL, lipoprotein component of the protein assembly complex (forms a complex with YaeT, YfiO, and NlpB)	CBSS-290633.1.peg.1906; <br>Lipopolysaccharide assembly	B878_12815
gi|444239942|gb|ELU51495.1|	preprotein translocase subunit SecF	NA	-0.448689185	NA	7	7	21	22	14	11	3	4	26	21	4	5	secF	K03074	Protein-export membrane protein SecF (TC 3.A.5.1.1)	- none -	B878_12905
gi|444239943|gb|ELU51496.1|	preprotein translocase subunit SecD	NA	NA	-0.8491692	32	25	69	67	33	26	29	23	57	58	12	19	secD	K03072	Protein-export membrane protein SecD (TC 3.A.5.1.1)	- none -	B878_12910
gi|444239944|gb|ELU51497.1|	preprotein translocase subunit YajC	NA	-1.222880567	NA	30	24	75	76	36	23	15	13	63	56	15	15	yajC	K03210	Protein translocase subunit YajC	- none -	B878_12915
gi|444239960|gb|ELU51512.1|	transporter	NA	NA	NA	0	0	0	1	0	0	0	0	0	0	0	0	NA	K16263	Amino acid transporter	- none -	B878_12560
gi|444239986|gb|ELU51538.1|	putative threonine efflux protein	NA	NA	NA	13	3	10	9	0	2	24	14	21	23	13	12	NA		Putative threonine efflux protein	- none -	B878_12690
gi|444239990|gb|ELU51542.1|	polyhydroxyalkanoic acid synthase	-1.008217038	-2.672164696	NA	114	121	356	383	53	67	45	43	86	73	21	58	phaC	K03821	Polyhydroxyalkanoic acid synthase	Polyhydroxybutyrate metabolism	B878_12710
gi|444239999|gb|ELU51550.1|	maltoporin	-0.626643399	-0.463068571	NA	1131	1026	2143	2130	898	1055	868	841	1724	1532	451	589	lamB	K02024	Maltoporin (maltose/maltodextrin high-affinity receptor, phage lambda receptor protein)	Maltose and Maltodextrin Utilization; <br>Trehalose Uptake and Utilization	B878_12365
gi|444240000|gb|ELU51551.1|	hypothetical protein B878_12370	-0.671704515	-0.417787843	NA	174	153	429	433	127	137	112	109	348	314	81	118	VPA1643	K05775	Maltose operon periplasmic protein MalM	Maltose and Maltodextrin Utilization	B878_12370
gi|444240005|gb|ELU51556.1|	hypothetical protein B878_12405	NA	NA	NA	0	1	1	0	1	2	0	0	0	4	0	0	NA		FOG: TPR repeat protein, SEL1 subfamily	- none -	B878_12405
gi|444240015|gb|ELU51566.1|	hypothetical protein B878_12455	NA	NA	NA	0	0	1	1	0	0	0	0	0	0	0	0	NA	K08974	membrane protein	- none -	B878_12455
gi|444240016|gb|ELU51567.1|	transcriptional regulator MalT	NA	NA	NA	0	0	2	3	2	1	0	0	1	2	0	0	malT	K03556	Transcriptional activator of maltose regulon, MalT	Maltose and Maltodextrin Utilization	B878_12460
gi|444240051|gb|ELU51601.1|	hypothetical protein B878_12285	NA	NA	NA	0	0	0	0	0	0	0	0	1	0	0	0	NA		FIG01200268: hypothetical protein	- none -	B878_12285
gi|444240067|gb|ELU51616.1|	aromatic amino acid exporter	NA	NA	NA	0	0	0	1	0	0	0	0	0	0	0	0	yddG		Permease of the drug/metabolite transporter (DMT) superfamily	- none -	B878_11958
gi|444240071|gb|ELU51620.1|	PKD domain-containing protein	NA	NA	NA	4	3	10	5	0	0	0	1	1	1	0	0	NA		hypothetical protein	- none -	B878_11978
gi|444240075|gb|ELU51624.1|	hypothetical protein B878_11998	NA	NA	NA	8	13	152	191	81	97	0	0	0	0	0	0	NA		Alkaline phosphatase (EC 3.1.3.1)	Phosphate metabolism	B878_11998
gi|444240076|gb|ELU51625.1|	hypothetical protein B878_12003	NA	NA	NA	0	0	0	1	0	1	0	0	0	0	0	0	NA		Type III effector HopPmaJ	- none -	B878_12003
gi|444240097|gb|ELU51646.1|	ATP-dependent RNA helicase	NA	NA	NA	0	2	3	3	7	7	1	0	5	3	0	0	NA		ATP-dependent RNA helicase VVA0939	ATP-dependent RNA helicases, bacterial	B878_12108
gi|444240108|gb|ELU51656.1|	23S rRNA m(2)G2445 methyltransferase	NA	0.280236622	NA	33	22	63	63	35	41	33	17	76	67	17	31	rlmL	K12297	23S rRNA (guanine-N-2-) -methyltransferase rlmL EC 2.1.1.-)	- none -	B878_11763
gi|444240111|gb|ELU51659.1|	NAD-specific glutamate dehydrogenase	NA	NA	NA	0	1	7	11	9	8	1	1	5	2	0	0	gdhB	K15371	NAD-specific glutamate dehydrogenase (EC 1.4.1.2), large form	Glutamate dehydrogenases; <br>Glutamine, Glutamate, Aspartate and Asparagine Biosynthesis	B878_11778
gi|444240118|gb|ELU51666.1|	ABC transporter ATP-binding protein	NA	NA	NA	0	0	0	0	0	0	0	0	0	1	0	0	ygaD	K06147,ko:K06148	ABC-type multidrug transport system, ATPase and permease component	- none -	B878_11813
gi|444240120|gb|ELU51668.1|	hypothetical protein B878_11823	NA	NA	NA	0	0	9	6	4	3	0	0	4	1	0	0	NA		Paraquat-inducible protein B	Oxidative stress	B878_11823
gi|444240140|gb|ELU51687.1|	hypothetical protein B878_11533	NA	NA	NA	0	0	2	0	0	0	0	0	1	2	2	0	NA		FIG01203701: hypothetical protein	- none -	B878_11533
gi|444240157|gb|ELU51704.1|	LysM domain-containing protein	NA	NA	NA	0	0	0	0	0	1	0	0	0	0	0	0	NA		hypothetical protein	- none -	B878_11618
gi|444240160|gb|ELU51707.1|	hypothetical protein B878_11633	NA	NA	NA	0	0	1	1	1	3	1	0	1	0	0	0	rhlE	K11927	ATP-dependent RNA helicase RhlE	ATP-dependent RNA helicases, bacterial	B878_11633
gi|444240178|gb|ELU51725.1|	hypothetical protein B878_11733	NA	NA	NA	0	3	1	4	0	0	0	0	0	0	0	0	NA	K09125	Putative preQ0 transporter	- none -	B878_11733
gi|444240179|gb|ELU51726.1|	7-cyano-7-deazaguanine reductase, partial	NA	NA	NA	17	16	35	33	3	6	10	9	46	40	5	5	queF	K06879	NA	NA
gi|444240188|gb|ELU51734.1|	NADH-dependent flavin oxidoreductase	NA	NA	NA	0	0	0	0	1	0	0	0	0	0	1	0	NA		putative NADH-dependent flavin oxidoreductase	- none -	B878_11358
gi|444240192|gb|ELU51738.1|	cytochrome o ubiquinol oxidase subunit I	NA	NA	NA	0	0	1	1	0	0	0	0	0	0	0	0	cyoB	K02298	Cytochrome bo(3) ubiquinol oxidase (EC 7.1.1.3), subunit 1	Terminal cytochrome O ubiquinol oxidase; <br>Terminal cytochrome oxidases	B878_11378
gi|444240212|gb|ELU51758.1|	Cbb3-type cytochrome oxidase	NA	NA	NA	0	0	1	3	1	0	0	0	0	0	0	0	NA		Cytochrome c oxidase subunit CcoO (EC 1.9.3.1)	Terminal cytochrome C oxidases	B878_11488
gi|444240213|gb|ELU51759.1|	cytochrome c	NA	NA	NA	0	0	0	0	0	0	0	0	2	0	0	0	NA		Putative diheme cytochrome c-553	Soluble cytochromes and functionally related electron carriers	B878_11493
gi|444240215|gb|ELU51761.1|	hypothetical protein B878_11503	NA	NA	NA	0	0	1	0	0	0	0	0	0	0	0	0	NA		diguanylate cyclase/phosphodiesterase (GGDEF & EAL domains) with PAS/PAC sensor(s)	Bacterial hemoglobins	B878_11503
gi|444240216|gb|ELU51762.1|	Cold-shock DEAD-box protein A	NA	NA	NA	2	3	5	9	1	2	0	0	9	13	2	2	deaD	K05592	DEAD-box ATP-dependent RNA helicase CshA (EC 3.6.4.13)	ATP-dependent RNA helicases, bacterial	B878_11508
gi|444240232|gb|ELU51777.1|	elastase	NA	NA	NA	0	0	1	3	0	0	0	0	1	0	0	0	NA		Secreted trypsin-like serine protease	- none -	B878_11113
gi|444240238|gb|ELU51783.1|	flagellar hook-basal body protein	NA	NA	NA	0	1	0	0	0	0	0	0	0	0	0	0	fliE	K02408	Flagellar hook-basal body complex protein FliE	Flagellum; <br>Flagellum in Campylobacter	B878_11143
gi|444240282|gb|ELU51826.1|	serine protease	NA	NA	-0.870083735	45	43	159	162	79	70	61	56	153	132	51	55	hflK	K04088	HflK protein	Hfl operon	B878_10851
gi|444240283|gb|ELU51827.1|	serine protease	NA	-0.332697603	-1.144483671	3	3	25	18	10	13	6	2	23	17	3	5	hflC	K04087	HflC protein	Hfl operon	B878_10856
gi|444240293|gb|ELU51837.1|	hypothetical protein B878_10906	NA	NA	NA	0	1	0	0	0	1	0	0	0	1	0	0	NA		FIG01200941: hypothetical protein	- none -	B878_10906
gi|444240294|gb|ELU51838.1|	nuclease	NA	NA	NA	0	1	1	3	0	2	0	0	0	1	0	0	NA	K07004	Extracellular deoxyribonuclease Xds	Natural DNA Transformation in Vibrio	B878_10911
gi|444240316|gb|ELU51860.1|	sulfur oxidation protein dsrF	NA	NA	NA	1	1	0	0	1	0	0	0	0	0	2	1	tusC	K07236	tRNA 5-methylaminomethyl-2-thiouridine synthase TusC	- none -	B878_11021
gi|444240321|gb|ELU51865.1|	translation elongation factor Tu, partial	NA	0.554753576	0.573803758	333	340	542	466	247	262	428	395	578	593	248	318	tuf	K02358	NA	NA
gi|444240340|gb|ELU51883.1|	lipocalin	NA	NA	NA	0	0	6	4	9	10	0	0	7	2	4	0	blc	K03098	lipoprotein Blc	- none -	B878_10652
gi|444240352|gb|ELU51895.1|	hypothetical protein B878_10712	NA	NA	NA	0	2	0	0	0	1	2	0	2	0	0	0	NA		FIG01200188: hypothetical protein	- none -	B878_10712
gi|444240371|gb|ELU51913.1|	PrkA family serine protein kinase, partial	NA	NA	NA	24	15	188	164	65	86	17	12	193	210	42	48	prkA	K07180	Serine protein kinase (prkA protein), P-loop containing	- none -	B878_10367
gi|444240381|gb|ELU51923.1|	lipoprotein transporter ATP-binding subunit	NA	NA	NA	0	3	0	0	0	0	4	2	1	1	0	4	lolD	K09810	Lipoprotein releasing system ATP-binding protein LolD	Lipopolysaccharide assembly; <br>Lipoprotein sorting system	B878_10417
gi|444240387|gb|ELU51929.1|	NADH dehydrogenase	NA	NA	NA	3	3	6	7	6	6	3	2	15	14	0	3	ndh	K03885	NADH dehydrogenase (EC 1.6.99.3)	Respiratory dehydrogenases 1	B878_10447
gi|444240389|gb|ELU51931.1|	thiamine kinase	NA	NA	NA	0	0	0	0	0	0	0	0	1	0	0	0	thiK		Thiamine kinase (EC 2.7.1.89) @ Adenosylcobinamide kinase (EC 2.7.1.156)	Thiamin biosynthesis	B878_10457
gi|444240390|gb|ELU51932.1|	Lipoprotein YcfM, part of a salvage pathway of unknown substrate	NA	-0.538422326	-1.108192247	52	57	198	203	126	119	46	32	151	150	36	50	lpoB	K07337	Lipoprotein YcfM, part of a salvage pathway of unknown substrate	- none -	B878_10462
gi|444240391|gb|ELU51933.1|	hypothetical protein B878_10467	NA	NA	NA	2	0	6	10	1	4	0	0	3	5	0	2	NA		YcfL protein: an outer membrane lipoprotein that is part of a salvage cluster	- none -	B878_10467
gi|444240392|gb|ELU51934.1|	hypothetical protein B878_10472	NA	NA	NA	1	1	16	12	6	6	0	0	2	6	0	2	NA	K09859	putative lipoprotein	- none -	B878_10472
gi|444240404|gb|ELU51946.1|	hypothetical protein B878_10532	NA	NA	NA	0	0	1	0	0	0	0	0	0	1	0	0	NA		hypothetical protein	- none -	B878_10532
gi|444240409|gb|ELU51951.1|	hypothetical protein B878_10557	NA	NA	NA	0	0	0	0	0	0	1	1	1	2	0	0	NA		FIG01203472: hypothetical protein	- none -	B878_10557
gi|444240417|gb|ELU51958.1|	hypothetical protein B878_10107	NA	NA	NA	2	2	2	0	4	0	3	3	4	2	2	3	NA	K03451	High-affinity choline uptake protein BetT	Choline and Betaine Uptake and Betaine Biosynthesis	B878_10107
gi|444240440|gb|ELU51981.1|	sugar ABC transporter permease	NA	NA	NA	0	0	0	2	0	0	0	0	0	0	0	0	ugpE	K05815	Glycerol-3-phosphate ABC transporter, permease protein UgpE (TC 3.A.1.1.3)	Glycerol and Glycerol-3-phosphate Uptake and Utilization	B878_10222
gi|444240503|gb|ELU52043.1|	PEP synthetase regulatory protein	NA	NA	NA	0	0	1	0	1	0	0	0	1	1	0	0	ydiA	K09773	FIG137360: hypothetical protein	- none -	B878_10037
gi|444240510|gb|ELU52050.1|	glycosyltransferase	NA	NA	NA	0	0	0	1	0	0	0	0	0	0	0	0	NA		Glycosyltransferase	- none -	B878_10072
gi|444240522|gb|ELU52061.1|	pantoate--beta-alanine ligase	NA	NA	NA	5	5	3	0	2	2	4	10	5	7	0	7	panC	K01918	Pantoate--beta-alanine ligase (EC 6.3.2.1)	Coenzyme A Biosynthesis	B878_09697
gi|444240535|gb|ELU52074.1|	hypothetical protein B878_09762	NA	NA	NA	0	0	0	0	0	0	0	0	22	23	4	2	amtB	K03320	Ammonium transporter	Ammonia assimilation	B878_09762
gi|444240557|gb|ELU52095.1|	hypothetical protein B878_09407	NA	NA	NA	63	47	210	204	104	111	49	45	160	156	49	62	mscS	K03442	Protein involved in stability of MscS mechanosensitive channel	CBSS-316407.3.peg.2816	B878_09407
gi|444240574|gb|ELU52112.1|	L-aspartate oxidase	NA	NA	NA	5	6	23	40	9	15	0	1	21	26	3	5	nadB	K00278	L-aspartate oxidase (EC 1.4.3.16)	Mycobacterium virulence operon possibly involved in quinolinate biosynthesis; <br>NAD and NADP cofactor biosynthesis global	B878_09492
gi|444240580|gb|ELU52118.1|	signal peptidase I	NA	NA	-0.599242022	21	20	62	63	18	21	21	17	63	35	10	20	lepB	K03100	Signal peptidase I (EC 3.4.21.89)	CBSS-176299.4.peg.1292; <br>Signal peptidase	B878_09522
gi|444240586|gb|ELU52124.1|	hybrid sensory histidine kinase BarA	NA	NA	NA	0	0	0	0	0	0	0	0	0	1	0	0	barA	K07678	BarA sensory histidine kinase (= VarS = GacS)	- none -	B878_09552
gi|444240590|gb|ELU52128.1|	CTP synthetase	NA	NA	NA	10	4	24	26	16	24	6	4	31	31	11	12	pyrG	K01937	CTP synthase (EC 6.3.4.2)	EC 6.3.4.- Ligases that form carbon-nitrogen bonds; <br>pyrimidine conversions	B878_09572
gi|444240599|gb|ELU52137.1|	RNA polymerase sigma factor RpoS	NA	NA	NA	3	1	11	11	0	2	0	2	21	18	2	1	rpoS	K03087	RNA polymerase sigma factor RpoS	Transcription initiation, bacterial sigma factors	B878_09617
gi|444240610|gb|ELU52147.1|	hypothetical protein B878_09152	NA	NA	NA	0	0	0	0	0	0	0	0	1	0	0	0	NA		FIG01201498: hypothetical protein	- none -	B878_09152
gi|444240623|gb|ELU52160.1|	electron transfer flavoprotein-ubiquinone oxidoreductase	NA	NA	NA	1	0	1	0	0	0	0	0	1	0	0	0	etfD	K00311	Electron transfer flavoprotein-ubiquinone oxidoreductase (EC 1.5.5.1)	Acetyl-CoA fermentation to Butyrate; <br>Anaerobic respiratory reductases	B878_09217
gi|444240626|gb|ELU52163.1|	branched-chain alpha-keto acid dehydrogenase subunit E2	NA	NA	NA	0	0	1	2	16	10	0	0	3	1	0	3	pdhC	K00627	Dihydrolipoamide acyltransferase component of branched-chain alpha-keto acid dehydrogenase complex (EC 2.3.1.168)	Dehydrogenase complexes; <br>Isoleucine degradation; <br>Valine degradation	B878_09232
gi|444240649|gb|ELU52186.1|	putative DNA-binding protein	NA	NA	NA	1	1	0	0	0	1	1	0	0	0	0	0	NA	K06934	Predicted DNA-binding protein	- none -	B878_09347
gi|444240654|gb|ELU52191.1|	hypothetical protein B878_09372	NA	NA	NA	0	0	1	0	2	0	0	0	0	0	0	0	NA		conserved hypothetical protein	- none -	B878_09372
gi|444240657|gb|ELU52194.1|	hypothetical protein B878_09387	NA	NA	NA	0	1	0	0	0	0	0	1	0	0	0	0	NA		Cell wall endopeptidase, family M23/M37	- none -	B878_09387
gi|444240664|gb|ELU52200.1|	hypothetical protein B878_08900	NA	NA	NA	0	0	1	0	3	1	0	0	1	1	1	0	ybhK		FIG002813: LPPG:FO 2-phospho-L-lactate transferase like, CofD-like	- none -	B878_08900
gi|444240671|gb|ELU52207.1|	oligopeptide transporter permease	NA	NA	NA	28	24	76	82	18	23	9	13	80	60	13	15	oppB	K15581	Oligopeptide transport system permease protein OppB (TC 3.A.1.5.1)	ABC transporter oligopeptide (TC 3.A.1.5.1)	B878_08935
gi|444240672|gb|ELU52208.1|	oligopeptide ABC transporter permease	NA	NA	NA	77	65	129	116	16	35	56	53	121	119	24	31	oppC	K15582	Oligopeptide transport system permease protein OppC (TC 3.A.1.5.1)	ABC transporter oligopeptide (TC 3.A.1.5.1)	B878_08940
gi|444240674|gb|ELU52210.1|	oligopeptide ABC transporter ATP-binding protein OppF	NA	0.523834459	0.904187651	33	28	40	49	8	10	31	27	66	64	15	11	oppF	K10823	Oligopeptide transport ATP-binding protein OppF (TC 3.A.1.5.1)	ABC transporter oligopeptide (TC 3.A.1.5.1)	B878_08950
gi|444240677|gb|ELU52213.1|	acetate kinase A/propionate kinase 2	NA	NA	NA	35	39	96	101	28	52	44	35	89	102	30	39	ackA1	K00925	Acetate kinase (EC 2.7.2.1)	Fermentations: Lactate; <br>Fermentations: Mixed acid; <br>Pyruvate metabolism II: acetyl-CoA, acetogenesis from pyruvate	B878_08965
gi|444240678|gb|ELU52214.1|	hypothetical protein B878_08970	NA	NA	NA	7	5	10	2	13	2	2	4	14	9	2	1	NA	K09899	FIG01199944: hypothetical protein	- none -	B878_08970
gi|444240686|gb|ELU52222.1|	disulfide bond formation protein B	NA	NA	NA	3	11	0	0	0	0	11	9	4	5	4	7	dsbB	K03611	Periplasmic thiol:disulfide oxidoreductase DsbB, required for DsbA reoxidation	Biogenesis of c-type cytochromes; <br>Periplasmic disulfide interchange	B878_09010
gi|444240687|gb|ELU52223.1|	sodium/proton antiporter	NA	NA	-0.85847217	22	28	56	56	16	22	19	17	53	47	8	16	nhaB	K03314	Na+/H+ antiporter NhaB	- none -	B878_09015
gi|444240689|gb|ELU52225.1|	hypothetical protein B878_09025	NA	NA	NA	0	0	0	0	0	0	0	0	41	34	10	12	NA		FIG00919855: hypothetical protein	- none -	B878_09025
gi|444240693|gb|ELU52229.1|	AsmA protein	NA	-0.346075234	-1.366391145	48	47	123	128	64	67	36	34	108	101	23	38	asmA	K07289	AsmA protein	- none -	B878_09045
gi|444240695|gb|ELU52231.1|	hypothetical protein B878_09055	NA	NA	NA	0	0	1	0	0	2	1	0	5	7	4	1	NA	K01104	Low molecular weight protein tyrosine phosphatase (EC 3.1.3.48)	LMPTP YfkJ cluster; <br>Vibrio Polysaccharide (VPS) Biosynthesis	B878_09055
gi|444240705|gb|ELU52241.1|	malonyl CoA-acyl carrier protein transacylase	NA	NA	NA	43	35	69	54	43	41	45	37	71	68	32	47	fabD	K00645	Malonyl CoA-acyl carrier protein transacylase (EC 2.3.1.39)	Fatty Acid Biosynthesis FASII	B878_09105
gi|444240717|gb|ELU52252.1|	hypothetical protein B878_08580	NA	-0.617798619	-1.395448761	2	0	77	73	55	37	15	5	51	56	10	19	NA		FIG01203222: hypothetical protein	- none -	B878_08580
gi|444240718|gb|ELU52253.1|	lipase	NA	-0.71673754	-0.710346849	60	61	164	148	74	80	48	50	89	74	28	35	NA		putative lipase	- none -	B878_08585
gi|444240719|gb|ELU52254.1|	long-chain fatty acid transport protein	NA	-0.627875972	NA	13	10	46	48	15	20	8	6	23	19	2	1	NA	K06076	Long-chain fatty acid transport protein	- none -	B878_08590
gi|444240720|gb|ELU52255.1|	hypothetical protein B878_08595	NA	NA	NA	0	1	1	0	0	0	1	0	1	1	0	0	NA		Zn-dependent protease	- none -	B878_08595
gi|444240731|gb|ELU52266.1|	diguanylate cyclase/phosphodiesterase	NA	NA	NA	0	1	0	0	0	0	0	0	0	0	0	0	NA	K20962	GGDEF family protein	- none -	B878_08650
gi|444240742|gb|ELU52277.1|	hypothetical protein B878_08735	NA	-0.354962515	-0.532649753	42	41	88	93	36	42	38	33	72	61	24	38	NA		DamX-related protein	- none -	B878_08735
gi|444240766|gb|ELU52301.1|	hypothetical protein B878_08855	NA	NA	NA	0	0	1	0	2	0	0	0	1	0	0	0	NA		NA	NA
gi|444240776|gb|ELU52310.1|	hypothetical protein B878_08275	NA	NA	NA	0	0	0	0	0	2	0	0	0	0	0	0	NA	K02026,ko:K10119	ABC-type sugar transport system, permease component	- none -	B878_08275
gi|444240818|gb|ELU52352.1|	hypothetical protein B878_08495	NA	NA	NA	1	0	0	0	0	0	0	0	0	0	0	0	NA		FOG: TPR repeat	- none -	B878_08495
gi|444240820|gb|ELU52354.1|	oxidoreductase	NA	NA	NA	0	1	6	2	1	2	4	1	6	4	5	1	NA		Possible monoamine oxidase	- none -	B878_08505
gi|444240829|gb|ELU52362.1|	flagellin	NA	-1.603625408	NA	63	85	195	204	52	67	74	67	121	113	33	38	flaB	K02406	Flagellin protein FlaA	Flagellum; <br>Flagellum in Campylobacter	B878_07930
gi|444240845|gb|ELU52378.1|	flagellar basal body-associated protein FliL	NA	NA	NA	1	3	10	7	4	6	0	2	3	2	0	2	fliL	K02415	Flagellar biosynthesis protein FliL	Flagellum	B878_08010
gi|444240861|gb|ELU52394.1|	hypothetical protein B878_08090	NA	NA	NA	0	0	1	0	0	0	0	0	0	0	0	0	NA	K03496	ParA-like protein	Bacterial Cytoskeleton; <br>Cell Division Subsystem including YidCD	B878_08090
gi|444240865|gb|ELU52398.1|	cytochrome c biogenesis protein CcmA	NA	NA	NA	0	1	0	0	0	0	0	0	1	0	1	1	ccmA	K02193	ABC transporter involved in cytochrome c biogenesis, ATPase component CcmA	Biogenesis of c-type cytochromes	B878_08110
gi|444240869|gb|ELU52402.1|	cytochrome c-type biogenesis protein CcmE	NA	NA	NA	4	3	5	8	1	0	0	2	11	8	0	0	ccmE	K02197	Cytochrome c-type biogenesis protein CcmE, heme chaperone	Biogenesis of c-type cytochromes	B878_08130
gi|444240870|gb|ELU52403.1|	cytochrome c-type biogenesis protein CcmF	NA	NA	NA	0	0	0	0	1	0	0	0	0	0	0	0	ccmF	K02198	Cytochrome c heme lyase subunit CcmF	Biogenesis of c-type cytochromes; <br>Copper homeostasis	B878_08135
gi|444240872|gb|ELU52405.1|	hypothetical protein B878_08145	NA	NA	NA	0	0	3	2	0	0	0	0	2	0	0	0	ccmH	K02200	Cytochrome c heme lyase subunit CcmL	Biogenesis of c-type cytochromes	B878_08145
gi|444240873|gb|ELU52406.1|	hypothetical protein B878_08150	NA	NA	NA	0	0	7	2	0	0	0	1	1	0	0	0	ccmI		Cytochrome c heme lyase subunit CcmH	Biogenesis of c-type cytochromes; <br>Copper homeostasis	B878_08150
gi|444240876|gb|ELU52409.1|	long-chain fatty acid transport protein	NA	-0.769339943	-1.122351526	27	27	92	92	23	25	16	14	68	47	12	5	fadL-2	K06076	Long-chain fatty acid transport protein	- none -	B878_08165
gi|444240878|gb|ELU52411.1|	RNA polymerase sigma factor	NA	NA	NA	0	0	5	11	4	2	0	0	1	1	0	0	NA	K03088	RNA polymerase sigma-70 factor, ECF subfamily	- none -	B878_08175
gi|444240893|gb|ELU52425.1|	hypothetical protein B878_07640	NA	-1.415479238	-1.806845621	1	1	65	63	39	46	3	4	38	38	10	9	NA	K12543	Agglutination protein	- none -	B878_07640
gi|444240896|gb|ELU52428.1|	hypothetical protein B878_07655	NA	-0.420293541	-0.706783645	21	20	63	79	35	27	5	7	66	68	16	25	NA	K12543	Agglutination protein	- none -	B878_07655
gi|444240900|gb|ELU52432.1|	response regulator	NA	NA	NA	0	0	1	0	0	1	1	0	0	0	0	0	NA		GGDEF family protein	- none -	B878_07675
gi|444240921|gb|ELU52453.1|	hypothetical protein B878_07780	NA	NA	NA	16	9	38	42	2	0	7	6	46	35	2	4	NA	K07793	Tricarboxylate transport membrane protein TctA	CBSS-49338.1.peg.459; <br>Tricarboxylate transport cassette; <br>Tricarboxylate transport system	B878_07780
gi|444240936|gb|ELU52468.1|	hypothetical protein B878_07855	-0.904735542	-0.597935199	-0.775561948	9	6	44	34	11	16	3	4	23	23	9	11	NA		Outer membrane protein	- none -	B878_07855
gi|444240957|gb|ELU52488.1|	acetyl-CoA carboxylase biotin carboxyl carrier protein subunit	NA	NA	NA	8	9	12	10	3	7	7	12	13	17	5	8	accB	K02160	Biotin carboxyl carrier protein of acetyl-CoA carboxylase	Fatty Acid Biosynthesis FASII	B878_07370
gi|444240967|gb|ELU52498.1|	sodium/solute symporter	NA	-2.36284297	NA	48	47	174	193	32	44	45	40	87	82	20	33	actP	K14393	Acetate permease ActP (cation/acetate symporter)	Pyruvate metabolism II: acetyl-CoA, acetogenesis from pyruvate	B878_07420
gi|444240968|gb|ELU52499.1|	hypothetical protein B878_07425	NA	NA	NA	0	0	2	2	0	0	0	0	0	0	0	0	NA		FIG152265: Sodium:solute symporter associated protein	- none -	B878_07425
gi|444240971|gb|ELU52502.1|	thiol:disulfide interchange protein precursor	NA	NA	NA	6	2	9	17	3	1	0	0	2	0	0	0	dsbD	K04084	Cytochrome c-type biogenesis protein DsbD, protein-disulfide reductase (EC 1.8.1.8)	Biogenesis of c-type cytochromes; <br>Periplasmic disulfide interchange	B878_07440
gi|444240972|gb|ELU52503.1|	anaerobic C4-dicarboxylate transporter	NA	NA	NA	0	0	3	2	2	2	0	0	0	0	0	0	dcuA	K07791	Anaerobic C4-dicarboxylate transporter DcuA	- none -	B878_07445
gi|444240986|gb|ELU52517.1|	hypothetical protein B878_07515	NA	NA	NA	5	2	15	16	1	3	0	1	8	9	0	0	NA		Uncharacterized low-complexity protein	- none -	B878_07515
gi|444240990|gb|ELU52521.1|	hypothetical protein B878_07535	NA	NA	NA	2	1	9	9	0	3	0	2	8	7	1	1	NA		FIG01199761: hypothetical protein	- none -	B878_07535
gi|444241028|gb|ELU52558.1|	glycine dehydrogenase	NA	NA	NA	27	24	32	22	9	9	23	19	30	26	7	14	gcvP	K00281	Glycine dehydrogenase [decarboxylating] (glycine cleavage system P protein) (EC 1.4.4.2)	Glycine and Serine Utilization; <br>Glycine cleavage system	B878_07090
gi|444241034|gb|ELU52564.1|	hypothetical protein B878_07120	NA	NA	NA	0	0	1	0	0	0	0	0	0	0	0	0	NA		Membrane-fusion protein	- none -	B878_07120
gi|444241041|gb|ELU52571.1|	DNA-binding transcriptional regulator FruR	NA	NA	NA	0	0	2	3	2	2	0	0	0	0	0	1	fruR	K03435	Fructose repressor FruR, LacI family	- none -	B878_07155
gi|444241049|gb|ELU52579.1|	hypothetical protein B878_07195	NA	NA	NA	0	0	1	1	0	0	0	0	0	0	0	0	NA		putative membrane protein	- none -	B878_07195
gi|444241052|gb|ELU52582.1|	chitinase	NA	NA	NA	1	1	11	13	7	5	9	3	8	5	4	5	NA	K01183,ko:K21606	Chitodextrinase precursor (EC 3.2.1.14)	Chitin and N-acetylglucosamine utilization	B878_07210
gi|444241054|gb|ELU52584.1|	formate--tetrahydrofolate ligase	NA	NA	NA	0	0	0	0	0	0	0	2	0	0	0	1	fhs	K01938	Formate--tetrahydrofolate ligase (EC 6.3.4.3)	EC 6.3.4.- Ligases that form carbon-nitrogen bonds; <br>Folate Biosynthesis; <br>One-carbon metabolism by tetrahydropterines; <br>Serine-glyoxylate cycle	B878_07220
gi|444241056|gb|ELU52586.1|	hypothetical protein B878_07230	NA	NA	NA	21	19	44	42	24	28	16	12	52	46	9	8	NA	K05805	Conserved uncharacterized protein CreA	- none -	B878_07230
gi|444241078|gb|ELU52607.1|	permease, partial	NA	NA	NA	5	6	16	16	3	6	3	4	20	18	2	2	yieG	K06901	Xanthine/uracil/thiamine/ascorbate permease family protein	Purine Utilization	B878_06688
gi|444241091|gb|ELU52620.1|	1-deoxy-D-xylulose-5-phosphate synthase	NA	NA	NA	0	0	1	0	0	0	0	0	4	5	0	0	dxs	K01662	1-deoxy-D-xylulose 5-phosphate synthase (EC 2.2.1.7)	Isoprenoid Biosynthesis; <br>Nonmevalonate Branch of Isoprenoid Biosynthesis; <br>Pyridoxin (Vitamin B6) Biosynthesis; <br>Thiamin biosynthesis	B878_06763
gi|444241094|gb|ELU52623.1|	flagellar motor protein PomA	NA	NA	NA	0	0	4	0	0	2	0	0	1	0	0	0	pomA	K02556	Flagellar motor rotation protein MotA	Flagellar motility; <br>Flagellum	B878_06778
gi|444241105|gb|ELU52634.1|	hypothetical protein B878_06833	NA	NA	NA	0	0	0	0	0	0	0	0	1	2	0	0	NA		FIG01199812: hypothetical protein	- none -	B878_06833
gi|444241110|gb|ELU52639.1|	hypothetical protein B878_06858	NA	NA	NA	0	0	0	0	0	0	0	0	1	1	0	0	NA		FIG01204120: hypothetical protein	- none -	B878_06858
gi|444241111|gb|ELU52640.1|	DL-methionine transporter substrate-binding subunit	NA	-0.483317361	-1.16262336	349	304	730	681	432	398	305	260	666	614	163	199	metQ	K02073	Methionine ABC transporter, substrate-binding protein MetQ	Methionine Biosynthesis; <br>Methionine Degradation	B878_06863
gi|444241112|gb|ELU52641.1|	ABC transporter permease	NA	-0.49155522	-1.423208291	14	8	39	43	27	26	11	7	23	21	9	12	metI	K02072	Methionine ABC transporter permease protein	Methionine Biosynthesis; <br>Methionine Degradation	B878_06868
gi|444241121|gb|ELU52650.1|	lipoate-protein ligase B	NA	NA	NA	2	1	5	4	0	0	3	0	11	6	0	4	lipB	K03801	Octanoate-[acyl-carrier-protein]-protein-N-octanoyltransferase (EC 2.3.1.181)	Lipoic acid metabolism	B878_06913
gi|444241127|gb|ELU52656.1|	rRNA large subunit methyltransferase	NA	NA	NA	0	0	3	1	1	0	1	1	1	2	0	1	rlmH	K00783	LSU m3Psi1915 methyltransferase RlmH	Ribosome biogenesis bacterial	B878_06943
gi|444241144|gb|ELU52672.1|	prepilin peptidase CpaA	NA	NA	NA	0	0	0	0	0	0	0	0	1	0	0	0	NA		Type IV prepilin peptidase TadV/CpaA	Widespread colonization island	B878_06381
gi|444241164|gb|ELU52692.1|	hypothetical protein B878_06491	NA	NA	NA	0	0	21	15	90	52	0	3	11	10	2	5	NA		Putative stomatin/prohibitin-family membrane protease subunit aq_911	- none -	B878_06491
gi|444241176|gb|ELU52704.1|	hypothetical protein B878_06551	NA	NA	NA	0	0	0	0	2	0	0	0	0	0	0	0	NA		hypothetical protein	- none -	B878_06551
gi|444241177|gb|ELU52705.1|	hypothetical protein B878_06556	NA	-0.980215901	-2.266871705	10	12	125	130	84	92	11	16	95	83	31	44	VPA1096		Polyketide synthase modules and related proteins	- none -	B878_06556
gi|444241213|gb|ELU52740.1|	hypothetical protein B878_06048	NA	NA	NA	3	3	10	12	6	8	3	4	5	3	1	3	NA		FIG01201079: hypothetical protein	- none -	B878_06048
gi|444241217|gb|ELU52744.1|	choline/carnitine/betaine transporter	NA	-0.425539783	NA	12	12	39	45	10	17	9	9	26	29	10	10	butA	K03451	High-affinity choline uptake protein BetT	Choline and Betaine Uptake and Betaine Biosynthesis	B878_06068
gi|444241227|gb|ELU52754.1|	hypothetical protein B878_06128	NA	NA	NA	0	3	34	32	12	9	8	8	27	16	8	8	ycbK		FIG001587: exported protein	- none -	B878_06128
gi|444241242|gb|ELU52769.1|	hypothetical protein B878_06203	NA	NA	NA	4	9	8	19	4	6	4	5	15	18	0	2	NA		NA	NA
gi|444241275|gb|ELU52801.1|	hypothetical protein B878_05689	-0.886175037	-0.761610923	-0.677261	51	50	109	117	42	54	20	24	66	49	13	16	NA		Unknown	- none -	B878_05689
gi|444241295|gb|ELU52821.1|	hypothetical protein B878_05799	NA	0.563201943	NA	50	37	85	94	33	43	39	32	107	96	21	21	NA	K03317	Nucleoside permease NupC	Deoxyribose and Deoxynucleoside Catabolism; <br>Xanthine Metabolism in Bacteria	B878_05799
gi|444241303|gb|ELU52829.1|	hypothetical protein B878_05839	NA	NA	NA	0	0	1	3	0	1	1	0	1	1	1	3	NA		FIG138517: Putative lipid carrier protein	- none -	B878_05839
gi|444241308|gb|ELU52834.1|	lipoprotein NlpI	NA	-0.353136942	NA	10	10	26	23	6	7	14	7	31	29	6	9	nlpI	K05803	Lipoprotein nlpI precursor	- none -	B878_05874
gi|444241315|gb|ELU52841.1|	ribosome maturation protein RimP	NA	NA	NA	0	0	0	3	3	1	0	0	5	6	1	6	rimP	K09748	FIG000325: clustered with transcription termination protein NusA	NusA-TFII Cluster; <br>Transcription factors bacterial	B878_05909
gi|444241316|gb|ELU52842.1|	preprotein translocase subunit SecG	NA	NA	NA	2	0	10	23	4	13	2	2	6	4	1	2	secG	K03075	Preprotein translocase subunit SecG (TC 3.A.5.1.1)	Murein hydrolase regulation and cell death	B878_05914
gi|444241319|gb|ELU52845.1|	hypothetical protein B878_05929	NA	NA	-0.627217057	237	217	422	458	240	243	198	185	410	375	124	162	ftsH	K03798	Cell division protein FtsH (EC 3.4.24.-)	Bacterial Cell Division; <br>Cell division-ribosomal stress proteins cluster	B878_05929
gi|444241323|gb|ELU52849.1|	outer membrane protein OmpU	NA	NA	NA	0	0	0	1	4	0	0	0	3	3	2	3	ompU	K08720	Outer membrane protein OmpU	- none -	B878_05949
gi|444241350|gb|ELU52875.1|	NupC family protein	NA	NA	NA	0	0	0	0	0	0	0	0	1	0	0	1	NA	K03317	Nucleoside permease NupC	Deoxyribose and Deoxynucleoside Catabolism; <br>Xanthine Metabolism in Bacteria	B878_05387
gi|444241352|gb|ELU52877.1|	tryptophanase/L-cysteine desulfhydrase, PLP-dependent	NA	0.503086309	0.679765515	22	17	30	24	14	12	19	14	28	43	14	19	tnaA	K01667	Tryptophanase (EC 4.1.99.1)	Aromatic amino acid degradation	B878_05402
gi|444241353|gb|ELU52878.1|	Na(+)-translocating NADH-quinone reductase subunit B	NA	NA	NA	0	0	0	0	0	0	0	0	0	0	0	1	NA	K00347	Na(+)-translocating NADH-quinone reductase subunit B (EC 1.6.5.-)	Na(+)-translocating NADH-quinone oxidoreductase and rnf-like group of electron transport complexes	B878_05407
gi|444241364|gb|ELU52889.1|	dTDP-D-glucose 4,6-dehydratase	NA	NA	NA	10	27	446	426	84	106	0	0	0	0	0	0	NA	K07093	Putative phosphatase	- none -	B878_05462
gi|444241381|gb|ELU52906.1|	hypothetical protein B878_05547	NA	NA	NA	1379	1323	3084	2981	1135	1290	1112	1088	2659	2520	670	910	NA		Outer membrane protein N, non-specific porin	- none -	B878_05547
gi|444241396|gb|ELU52921.1|	hypothetical protein B878_05622	NA	NA	NA	12	9	10	19	0	0	5	6	18	17	1	0	NA	K03561	MotA/TolQ/ExbB proton channel family protein	Ton and Tol transport systems	B878_05622
gi|444241406|gb|ELU52930.1|	outer membrane protein OmpU, partial	NA	NA	NA	0	0	1	1	0	0	0	0	2	0	0	0	ompU	K08720	NA	NA
gi|444241413|gb|ELU52937.1|	L-lactate permease	NA	NA	NA	4	2	13	10	0	0	0	0	1	2	0	0	lldP	K03303	L-lactate permease	Lactate utilization	B878_04957
gi|444241419|gb|ELU52943.1|	hypothetical protein B878_04987	NA	NA	NA	0	0	1	0	0	0	0	0	0	0	0	0	NA		FIG01207309: hypothetical protein	- none -	B878_04987
gi|444241422|gb|ELU52946.1|	hypothetical protein B878_05002	NA	NA	NA	0	2	0	0	0	0	0	0	0	0	0	0	NA		hypothetical protein	- none -	B878_05002
gi|444241462|gb|ELU52986.1|	hypothetical protein B878_05212	NA	NA	NA	0	0	0	0	0	1	0	2	2	0	0	1	NA		Phage replication protein	- none -	B878_05212
gi|444241468|gb|ELU52992.1|	hypothetical protein B878_05242	NA	NA	NA	0	0	0	0	0	0	0	0	1	0	0	0	NA		NA	NA
gi|444241469|gb|ELU52993.1|	hypothetical protein B878_05247	NA	NA	NA	4	4	0	3	0	0	1	1	0	0	0	0	NA		NA	NA
gi|444241471|gb|ELU52995.1|	hypothetical protein B878_05257	NA	NA	NA	3	6	5	12	0	0	0	2	6	9	0	0	NA		hypothetical protein	- none -	B878_05257
gi|444241476|gb|ELU53000.1|	L-threonine 3-dehydrogenase	NA	NA	NA	0	0	0	2	0	5	0	0	2	2	0	2	tdh	K00060	L-threonine 3-dehydrogenase (EC 1.1.1.103)	Glycine Biosynthesis; <br>Threonine degradation	B878_05282
gi|444241482|gb|ELU53005.1|	integrase, catalytic region, partial	NA	NA	NA	0	0	0	0	0	0	1	0	1	0	0	0	NA	K07497	NA	NA
gi|444241489|gb|ELU53012.1|	HTH-type transcriptional regulator ybaO	NA	NA	NA	0	0	1	1	0	0	0	0	1	0	0	0	ybaO	K05800	Putative HTH-type transcriptional regulator ybaO	- none -	B878_04626
gi|444241495|gb|ELU53018.1|	hypothetical protein B878_04656	NA	NA	NA	0	0	1	6	0	0	0	0	0	0	0	0	NA		FIG01200138: hypothetical protein	- none -	B878_04656
gi|444241508|gb|ELU53031.1|	aminotransferase AlaT	NA	NA	NA	0	0	0	1	3	0	0	0	0	0	0	0	alaA	K14260	Aspartate aminotransferase (EC 2.6.1.1)	Glutamine, Glutamate, Aspartate and Asparagine Biosynthesis; <br>Threonine and Homoserine Biosynthesis	B878_04721
gi|444241516|gb|ELU53039.1|	ATP-dependent protease LA	NA	NA	-0.758751759	28	30	90	86	39	37	24	17	101	101	22	19	lon	K01338	ATP-dependent protease La (EC 3.4.21.53) Type I	Proteasome bacterial; <br>Proteolysis in bacteria, ATP-dependent	B878_04761
gi|444241532|gb|ELU53055.1|	hypothetical protein B878_04841	NA	NA	NA	0	0	0	1	0	0	0	0	0	1	0	0	rhlE-1		ATP-dependent RNA helicase VC1407	ATP-dependent RNA helicases, bacterial	B878_04841
gi|444241533|gb|ELU53056.1|	hypothetical protein B878_04846	NA	NA	NA	0	0	0	0	0	0	0	0	0	0	0	1	irgA	K16089	Colicin I receptor precursor	Ton and Tol transport systems	B878_04846
gi|444241544|gb|ELU53067.1|	hypothetical protein B878_04901	NA	NA	NA	0	0	0	0	0	0	0	0	1	0	0	0	NA		putative outermembrane protein	- none -	B878_04901
gi|444241549|gb|ELU53071.1|	hypothetical protein B878_04171	NA	NA	NA	1	0	0	0	0	0	0	0	0	0	0	0	NA		Permease of the drug/metabolite transporter (DMT) superfamily	- none -	B878_04171
gi|444241573|gb|ELU53095.1|	hypothetical protein B878_04291	NA	NA	NA	0	0	1	0	0	0	0	0	0	0	0	0	NA	K20988	Capsular polysaccharide synthesis enzyme CpsC, polysaccharide export	Exopolysaccharide Biosynthesis; <br>Vibrio Polysaccharide (VPS) Biosynthesis	B878_04291
gi|444241575|gb|ELU53097.1|	Rtn protein	NA	NA	NA	0	0	0	2	4	2	0	0	0	0	0	0	NA	K13244	hypothetical protein	- none -	B878_04311
gi|444241585|gb|ELU53107.1|	maltose transporter membrane protein	NA	-0.391840975	-0.842976485	21	15	59	78	18	32	2	5	42	42	8	10	malF	K10109	Maltose/maltodextrin ABC transporter, permease protein MalF	Maltose and Maltodextrin Utilization	B878_04361
gi|444241586|gb|ELU53108.1|	maltose transporter permease	-1.252662666	NA	-1.313522002	10	13	40	31	11	16	11	5	23	10	6	5	malG	K10110	Maltose/maltodextrin ABC transporter, permease protein MalG	Maltose and Maltodextrin Utilization	B878_04366
gi|444241611|gb|ELU53133.1|	coproporphyrinogen III oxidase	NA	NA	NA	0	0	1	1	0	1	1	1	0	0	0	0	hutW	K21936	Radical SAM family protein HutW, similar to coproporphyrinogen III oxidase, oxygen-independent, associated with heme uptake	- none -	B878_04491
gi|444241630|gb|ELU53152.1|	hypothetical protein B878_04586, partial	NA	NA	NA	1	1	1	2	1	0	0	0	3	3	0	0	NA		Probable MFS transporter	- none -	B878_04586
gi|444241642|gb|ELU53163.1|	polysaccharide export protein Wza	NA	NA	NA	0	1	0	1	1	0	0	0	2	2	0	0	wza	K01991	Polysaccharide export lipoprotein Wza	Capsular Polysaccharides Biosynthesis and Assembly	B878_03756
gi|444241655|gb|ELU53176.1|	prolyl aminopeptidase	NA	NA	NA	3	6	4	4	0	0	13	5	8	11	1	0	pip		Proline iminopeptidase (EC 3.4.11.5)	EC 3.4.11.- Aminopeptidases; <br>Proline, 4-hydroxyproline uptake and utilization	B878_03831
gi|444241661|gb|ELU53182.1|	ferredoxin-NADP reductase	NA	NA	NA	1	0	17	17	20	17	4	0	17	18	3	12	fpr	K00528	Ferredoxin--NADP(+) reductase (EC 1.18.1.2)	Biogenesis of cytochrome c oxidases; <br>Inorganic Sulfur Assimilation	B878_03861
gi|444241684|gb|ELU53205.1|	ABC transporter ATP-binding protein	NA	NA	NA	0	0	0	0	0	0	0	0	1	0	0	0	NA		ABC transporter, ATP-binding protein	- none -	B878_03986
gi|444241711|gb|ELU53232.1|	transcriptional regulator	NA	NA	NA	0	1	1	0	0	0	0	0	0	0	0	0	NA		D-serine dehydratase transcriptional activator	Glycine and Serine Utilization	B878_04131
gi|444241715|gb|ELU53236.1|	glycine betaine/L-proline ABC transporter permease	NA	NA	NA	0	0	2	0	0	0	0	1	0	0	0	0	opuAB	K02001	Betaine/L-proline ABC transporter, permease protein ProW (TC 3.A.1.12.1)	Choline and Betaine Uptake and Betaine Biosynthesis	B878_04151
gi|444241726|gb|ELU53246.1|	tRNA(Ile)-lysidine synthetase	NA	NA	NA	7	8	20	7	5	8	9	4	14	15	1	3	tilS	K04075	tRNA(Ile)-lysidine synthetase (EC 6.3.4.19)	Cell division-ribosomal stress proteins cluster; <br>EC 6.3.4.- Ligases that form carbon-nitrogen bonds; <br>tRNA processing	B878_03306
gi|444241727|gb|ELU53247.1|	acetyl-CoA carboxylase carboxyltransferase subunit alpha	NA	0.562900813	NA	15	19	42	52	38	30	21	18	51	49	24	27	accA	K01962	Acetyl-coenzyme A carboxyl transferase alpha chain (EC 6.4.1.2)	EC 6.4.1.- Ligases that form carbon-carbon bonds; <br>Fatty Acid Biosynthesis FASII	B878_03311
gi|444241735|gb|ELU53255.1|	outer membrane protein assembly factor YaeT	NA	NA	NA	52	40	128	144	71	90	45	35	125	96	37	43	bamA	K07277	Outer membrane protein assembly factor YaeT precursor	Lipopolysaccharide assembly	B878_03351
gi|444241736|gb|ELU53256.1|	protease	NA	NA	NA	5	2	14	15	2	7	3	1	7	4	1	0	rseP	K11749	Intramembrane protease RasP/YluC, implicated in cell division based on FtsL cleavage	- none -	B878_03356
gi|444241743|gb|ELU53263.1|	30S ribosomal protein S2	NA	0.693589331	NA	167	172	228	250	72	96	168	155	353	338	84	107	rpsB	K02967	SSU ribosomal protein S2p (SAe)	CBSS-312309.3.peg.1965; <br>Ribosome SSU bacterial	B878_03391
gi|444241749|gb|ELU53269.1|	hypothetical protein B878_03421	NA	NA	NA	0	0	6	6	0	4	1	3	4	7	1	1	NA		FIG01199667: hypothetical protein	- none -	B878_03421
gi|444241759|gb|ELU53279.1|	hypothetical protein B878_03471	NA	NA	NA	0	0	0	0	0	0	2	0	4	9	0	0	NA		FIG01199549: hypothetical protein	- none -	B878_03471
gi|444241762|gb|ELU53282.1|	hypothetical protein B878_03486	NA	NA	NA	0	1	0	0	0	0	2	0	4	1	0	0	NA	K03308	Sodium-dependent transporter	- none -	B878_03486
gi|444241771|gb|ELU53291.1|	Na(+)-translocating NADH-quinone reductase subunit F	NA	NA	NA	5	7	31	32	21	15	0	1	27	27	2	4	nqrF	K00351	Na(+)-translocating NADH-quinone reductase subunit F (EC 1.6.5.-)	Na(+)-translocating NADH-quinone oxidoreductase and rnf-like group of electron transport complexes	B878_03531
gi|444241774|gb|ELU53294.1|	Na(+)-translocating NADH-quinone reductase subunit C	-0.45544033	-0.321616051	-0.759531704	68	69	145	161	47	54	59	58	129	111	27	28	nqrC	K00348	Na(+)-translocating NADH-quinone reductase subunit C (EC 1.6.5.-)	Na(+)-translocating NADH-quinone oxidoreductase and rnf-like group of electron transport complexes	B878_03546
gi|444241775|gb|ELU53295.1|	Na(+)-translocating NADH-quinone reductase subunit B	NA	NA	NA	21	11	42	36	21	16	7	2	34	18	2	2	nqrB	K00347	Na(+)-translocating NADH-quinone reductase subunit B (EC 1.6.5.-)	Na(+)-translocating NADH-quinone oxidoreductase and rnf-like group of electron transport complexes	B878_03551
gi|444241776|gb|ELU53296.1|	Na(+)-translocating NADH-quinone reductase subunit A	NA	NA	NA	31	39	98	100	20	25	28	26	86	75	13	22	nqrA	K00346	Na(+)-translocating NADH-quinone reductase subunit A (EC 1.6.5.-)	Na(+)-translocating NADH-quinone oxidoreductase and rnf-like group of electron transport complexes	B878_03556
gi|444241779|gb|ELU53299.1|	lipoprotein	NA	NA	NA	2	8	11	15	0	3	0	0	15	12	6	5	VV2594	K07286	Hypothetical lipoprotein YajG precursor	- none -	B878_03571
gi|444241786|gb|ELU53306.1|	outer membrane protein ompK	NA	NA	NA	12	9	58	60	22	24	13	4	50	37	10	10	ompK	K05517	Outer membrane protein OmpK	- none -	B878_03606
gi|444241792|gb|ELU53312.1|	murein transglycosylase A	NA	NA	NA	0	0	6	3	0	1	0	0	0	0	0	0	mltA	K08304	Membrane-bound lytic murein transglycosylase A precursor (EC 3.2.1.-)	At5g37530 (CsdL protein family); <br>Murein Hydrolases	B878_03636
gi|444241817|gb|ELU53336.1|	hypothetical protein B878_02911	NA	-0.414997619	-1.216946119	45	45	95	105	47	46	29	27	94	77	20	30	NA		FIG01199724: hypothetical protein	- none -	B878_02911
gi|444241820|gb|ELU53339.1|	hypothetical protein B878_02926	NA	NA	NA	0	1	0	0	0	0	0	0	0	0	0	0	ybjE		Putative surface protein	- none -	B878_02926
gi|444241828|gb|ELU53347.1|	acyl-CoA dehydrogenase	NA	NA	NA	0	0	1	3	0	0	2	0	1	1	0	0	NA		Acyl-CoA dehydrogenase, short-chain specific (EC 1.3.99.2)	Isoleucine degradation	B878_02966
gi|444241849|gb|ELU53368.1|	bifunctional UDP-sugar hydrolase/5'-nucleotidase periplasmic precursor	NA	-2.794110111	-2.05547946	10	13	119	113	47	47	3	6	27	28	8	10	NA	K11751	UDP-sugar hydrolase (EC 3.6.1.45); 5&#39;-nucleotidase (EC 3.1.3.5)	pyrimidine conversions	B878_03071
gi|444241855|gb|ELU53374.1|	DedA family inner membrane protein YdjX	NA	NA	NA	0	0	0	0	0	0	0	0	0	0	0	1	NA		NA	NA
gi|444241863|gb|ELU53382.1|	anaerobic nitric oxide reductase transcription regulator	NA	NA	NA	0	0	0	4	0	0	0	0	1	0	0	0	NA	K12266	Anaerobic nitric oxide reductase transcription regulator NorR	- none -	B878_03141
gi|444241873|gb|ELU53392.1|	hypothetical protein B878_03201	NA	NA	NA	1	0	0	0	0	0	0	2	3	1	0	3	NA		Oligopeptide ABC transporter, periplasmic oligopeptide-binding protein OppA (TC 3.A.1.5.1)	ABC transporter oligopeptide (TC 3.A.1.5.1)	B878_03201
gi|444241875|gb|ELU53394.1|	hypothetical protein B878_03211	NA	-0.430652743	-1.449274791	3	4	27	27	15	13	7	0	9	16	4	3	NA		Acriflavin resistance protein	Multidrug Resistance Efflux Pumps	B878_03211
gi|444241876|gb|ELU53395.1|	hypothetical protein B878_03216	NA	-0.626316837	-1.260368383	4	7	21	25	4	6	1	3	19	15	1	0	NA		Probable Co/Zn/Cd efflux system membrane fusion protein	Cobalt-zinc-cadmium resistance	B878_03216
gi|444241877|gb|ELU53396.1|	hypothetical protein B878_03221	NA	NA	NA	0	0	0	0	4	0	1	3	0	0	0	0	NA		Probable Co/Zn/Cd efflux system membrane fusion protein	Cobalt-zinc-cadmium resistance	B878_03221
gi|444241890|gb|ELU53408.1|	hypothetical protein B878_02441	NA	NA	NA	0	3	1	8	0	0	0	0	1	2	0	0	NA		FIG01204155: hypothetical protein	- none -	B878_02441
gi|444241898|gb|ELU53416.1|	twin arginine translocase protein A	NA	-0.680751989	-0.556501674	33	35	49	65	19	20	31	30	41	39	15	23	tatA	K03116	Twin-arginine translocation protein TatA	Cluster-based Subsystem Grouping Hypotheticals - perhaps Proteosome Related; <br>Twin-arginine translocation system	B878_02481
gi|444241899|gb|ELU53417.1|	sec-independent translocase	NA	NA	NA	0	0	4	4	0	1	0	0	0	1	0	0	tatB	K03117	Twin-arginine translocation protein TatB	Twin-arginine translocation system	B878_02486
gi|444241906|gb|ELU53424.1|	cytochrome c553	NA	-0.595938308	-0.849427665	14	10	52	58	17	34	7	7	31	30	8	4	cc4		Cytochrome c4	Soluble cytochromes and functionally related electron carriers	B878_02521
gi|444241910|gb|ELU53428.1|	hypothetical protein B878_02541	NA	NA	NA	0	0	0	0	0	0	0	0	2	2	0	0	HD1705		Periplasmic/membrane protein associated with DUF414	- none -	B878_02541
gi|444241922|gb|ELU53440.1|	hypothetical protein B878_02601	NA	-0.707845793	-1.555487033	9	13	30	31	18	17	11	7	29	26	7	11	rbn	K07058	Inner membrane protein YihY, formerly thought to be RNase BN	- none -	B878_02601
gi|444241929|gb|ELU53447.1|	general secretion pathway protein C	NA	NA	NA	2	1	0	0	2	0	0	2	2	1	0	2	epsC	K02452	General secretion pathway protein C	General Secretion Pathway	B878_02636
gi|444241930|gb|ELU53448.1|	general secretion pathway protein D	NA	-0.38765705	-0.571302819	54	58	86	101	37	39	45	40	86	80	26	32	gspD	K02453	General secretion pathway protein D	General Secretion Pathway	B878_02641
gi|444241933|gb|ELU53451.1|	general secretion pathway protein G	NA	NA	NA	7	8	35	24	12	21	2	0	9	8	8	8	epsG	K02456	General secretion pathway protein G	General Secretion Pathway	B878_02656
gi|444241938|gb|ELU53456.1|	general secretion pathway protein L	NA	NA	NA	0	0	2	2	0	0	0	0	0	0	0	0	epsL	K02461	General secretion pathway protein L	General Secretion Pathway	B878_02681
gi|444241940|gb|ELU53458.1|	general secretion pathway protein N	NA	NA	NA	2	2	9	10	1	2	2	3	11	10	1	1	epsN	K02463	General secretion pathway protein N	General Secretion Pathway	B878_02691
gi|444241947|gb|ELU53465.1|	transcriptional accessory protein	NA	NA	NA	1	4	4	10	0	0	1	1	3	4	0	0	yhgF	K06959	Transcription accessory protein (S1 RNA-binding domain)	CBSS-243265.1.peg.198; <br>Cell division-ribosomal stress proteins cluster	B878_02726
gi|444241956|gb|ELU53474.1|	bifunctional (p)ppGpp synthetase II/ guanosine-3',5'-bis pyrophosphate 3'-pyrophosphohydrolase	NA	NA	NA	2	0	3	4	2	2	0	0	4	1	0	0	spoT	K01139	GTP pyrophosphokinase (EC 2.7.6.5), (p)ppGpp synthetase II / Guanosine-3&#39;,5&#39;-bis(diphosphate) 3&#39;-pyrophosphohydrolase (EC 3.1.7.2)	CBSS-176299.4.peg.1292; <br>CBSS-176299.4.peg.1292; <br>Stringent Response, (p)ppGpp metabolism; <br>Stringent Response, (p)ppGpp metabolism	B878_02771
gi|444241962|gb|ELU53480.1|	TonB system transport protein ExbB2	NA	NA	NA	0	0	0	0	0	0	0	0	1	0	0	0	NA	K03561	Ferric siderophore transport system, biopolymer transport protein ExbB	Ton and Tol transport systems	B878_02801
gi|444241963|gb|ELU53481.1|	TolQ proton channel protein	NA	NA	2.274700844	18	22	14	14	1	0	14	17	17	13	4	8	NA	K03561	MotA/TolQ/ExbB proton channel family protein	Ton and Tol transport systems	B878_02806
gi|444241965|gb|ELU53483.1|	hypothetical protein B878_02816	NA	NA	1.778475739	134	144	262	290	80	85	165	109	289	280	162	208	NA	K02014	TonB-dependent receptor	Ton and Tol transport systems	B878_02816
gi|444241966|gb|ELU53484.1|	ABC transporter permease	NA	NA	NA	0	0	1	0	0	0	0	0	0	0	0	0	yejB	K13894	ABC transporter, permease protein 1 (cluster 5, nickel/peptides/opines)	ABC transporter oligopeptide (TC 3.A.1.5.1)	B878_02821
gi|444241979|gb|ELU53496.1|	lysogenization regulator	NA	NA	NA	4	5	0	1	2	0	3	3	16	16	6	8	hflD	K07153	High frequency lysogenization protein HflD	- none -	B878_01986
gi|444241981|gb|ELU53498.1|	hypothetical protein B878_01996	NA	NA	NA	5	0	30	8	20	5	2	0	27	4	12	7	NA		FIG002577: Putative lipoprotein precursor	Putative oxidase COG2907	B878_01996
gi|444241995|gb|ELU53512.1|	adenosylmethionine--8-amino-7-oxononanoate transaminase	NA	NA	NA	0	0	2	2	1	0	0	0	3	4	1	0	bioA	K00833	Adenosylmethionine-8-amino-7-oxononanoate aminotransferase (EC 2.6.1.62)	Biotin biosynthesis	B878_02066
gi|444242063|gb|ELU53580.1|	hypothetical protein B878_02406	NA	NA	NA	0	0	0	0	0	0	0	0	0	0	0	1	NA	K03220	Type III secretion inner membrane protein (YscD,homologous to flagellar export components)	- none -	B878_02406
gi|444242071|gb|ELU53587.1|	hypothetical protein B878_01494	NA	NA	NA	0	0	0	1	0	0	0	0	0	0	0	0	NA		FIG01200289: hypothetical protein	- none -	B878_01494
gi|444242073|gb|ELU53589.1|	hypothetical protein B878_01504	NA	NA	NA	0	0	1	0	0	0	0	0	0	0	0	0	NA		FIG01199712: hypothetical protein	- none -	B878_01504
gi|444242075|gb|ELU53591.1|	hypothetical protein B878_01514	NA	NA	NA	2	4	3	1	1	0	7	3	18	10	3	3	NA		Sensory box/GGDEF family protein	- none -	B878_01514
gi|444242096|gb|ELU53612.1|	cell division protein FtsA	NA	NA	-0.533199733	12	15	20	17	6	7	12	7	32	25	8	11	ftsA	K03590	Cell division protein FtsA	Bacterial Cell Division; <br>Bacterial Cytoskeleton; <br>cell division cluster containing FtsQ	B878_01619
gi|444242110|gb|ELU53626.1|	hypothetical protein B878_01689	NA	NA	NA	2	3	12	16	7	4	3	1	7	8	2	2	lpoA	K07121	LppC putative lipoprotein	CBSS-160492.1.peg.550	B878_01689
gi|444242113|gb|ELU53629.1|	hypothetical protein B878_01704	NA	NA	NA	0	1	4	6	6	3	0	0	4	1	3	0	NA		21 kDa hemolysin precursor	CBSS-160492.1.peg.550	B878_01704
gi|444242116|gb|ELU53632.1|	ubiquinol--cytochrome c reductase, cytochrome c1	NA	NA	-0.737759796	68	57	105	117	39	44	53	39	92	83	17	28	petC	K00413	ubiquinol cytochrome C oxidoreductase, cytochrome C1 subunit	Ubiquinone Menaquinone-cytochrome c reductase complexes	B878_01719
gi|444242118|gb|ELU53634.1|	ubiquinol-cytochrome c reductase, iron-sulfur subunit	NA	-0.319675826	-0.684596906	71	73	137	167	45	61	56	56	129	114	29	40	petA	K00411	Ubiquinol-cytochrome C reductase iron-sulfur subunit (EC 1.10.2.2)	Ubiquinone Menaquinone-cytochrome c reductase complexes	B878_01729
gi|444242119|gb|ELU53635.1|	30S ribosomal protein S9	NA	0.954838343	NA	87	72	117	107	46	63	92	96	137	144	45	68	rpsI	K02996	SSU ribosomal protein S9p (S16e)	Ribosome SSU bacterial	B878_01734
gi|444242121|gb|ELU53637.1|	hypothetical protein B878_01754	NA	NA	NA	18	12	41	55	13	12	17	19	34	25	5	8	yhcB	K09908	Putative cytochrome d ubiquinol oxidase subunit III (EC 1.10.3.-) (Cytochrome bd-I oxidase subunit III)	- none -	B878_01754
gi|444242123|gb|ELU53639.1|	protease	NA	-0.442738757	NA	4	1	8	15	1	1	1	2	20	18	3	3	degS	K04691	Outer membrane stress sensor protease DegS	Periplasmic Stress Response; <br>Proteolysis in bacteria, ATP-dependent	B878_01764
gi|444242125|gb|ELU53641.1|	DNA topoisomerase IV subunit B	NA	NA	NA	0	0	1	0	0	2	0	0	0	0	0	0	parE	K02622	Topoisomerase IV subunit B (EC 5.99.1.-)	CBSS-342610.3.peg.1794; <br>DNA topoisomerases, Type II, ATP-dependent; <br>Resistance to fluoroquinolones	B878_01774
gi|444242127|gb|ELU53643.1|	esterase YqiA	NA	NA	NA	0	1	0	0	0	0	0	1	0	0	0	0	yqiA	K07000	Putative esterase, FIGfam005057	CBSS-342610.3.peg.1794	B878_01784
gi|444242131|gb|ELU53647.1|	outer membrane channel protein	NA	-0.495514514	-0.874770809	82	77	306	314	164	169	43	48	224	208	79	76	tolC	K12340	Type I secretion outer membrane protein, TolC precursor	Multidrug Resistance Efflux Pumps; <br>Ton and Tol transport systems	B878_01804
gi|444242137|gb|ELU53653.1|	hypothetical protein B878_01844	NA	NA	NA	1	0	2	0	0	3	1	1	4	1	0	0	pitA	K03306	Probable low-affinity inorganic phosphate transporter	Phosphate metabolism	B878_01844
gi|444242138|gb|ELU53654.1|	arylsulfatase	NA	NA	1.844026709	8	6	23	29	0	1	3	4	19	14	7	4	htrG	K07184	Arylsulfatase (EC 3.1.6.1)	Alkanesulfonate assimilation; <br>Galactosylceramide and Sulfatide metabolism	B878_01849
gi|444242153|gb|ELU53669.1|	hypothetical protein B878_01924	NA	-1.25468893	-2.029232109	13	10	35	37	12	17	7	7	29	24	6	9	NA	K09797	PUTATIVE PERIPLASMIC PROTEIN	- none -	B878_01924
gi|444242163|gb|ELU53678.1|	glycosyltransferase	NA	NA	NA	0	0	1	0	0	0	0	0	0	0	0	0	NA		glycosyltransferase( EC:2.4.1.- )	- none -	B878_00869
gi|444242178|gb|ELU53693.1|	ATP-dependent protease ATP-binding subunit HslU	0.890491081	NA	NA	7	17	15	11	8	10	17	13	54	40	13	18	hslU	K03667	ATP-dependent hsl protease ATP-binding subunit HslU	Proteasome bacterial; <br>Proteolysis in bacteria, ATP-dependent	B878_00944
gi|444242191|gb|ELU53706.1|	30S ribosomal protein S3	NA	0.358337137	NA	205	159	303	266	139	143	174	145	380	336	83	116	rpsC	K02982	SSU ribosomal protein S3p (S3e)	Ribosome SSU bacterial	B878_01009
gi|444242192|gb|ELU53707.1|	LSU ribosomal protein L16p (L10e)	NA	0.787353507	NA	62	49	84	97	38	30	53	43	115	121	23	18	rplP	K02878	LSU ribosomal protein L16p (L10e)	Ribosome LSU bacterial	B878_01014
gi|444242195|gb|ELU53710.1|	50S ribosomal protein L14	NA	0.639478496	0.477856957	74	78	130	100	45	43	69	65	134	135	33	55	rplN	K02874	LSU ribosomal protein L14p (L23e)	Ribosome LSU bacterial	B878_01029
gi|444242208|gb|ELU53723.1|	SSU ribosomal protein S11p (S14e)	NA	0.608440774	NA	92	95	98	106	50	40	126	104	113	104	21	39	rpsK	K02948	SSU ribosomal protein S11p (S14e)	Ribosome SSU bacterial	B878_01094
gi|444242246|gb|ELU53761.1|	hypothetical protein B878_01304	NA	NA	NA	0	2	6	9	3	3	0	0	5	4	0	1	NA		TRAP-type uncharacterized transport system, fused permease component	CBSS-49338.1.peg.459	B878_01304
gi|444242263|gb|ELU53778.1|	LPS assembly outer membrane complex protein LptD	NA	-0.288165705	NA	42	37	94	95	35	44	27	28	93	82	22	28	lptD	K04744	Outer membrane protein Imp, required for envelope biogenesis / Organic solvent tolerance protein precursor	EC49-61; <br>Lipopolysaccharide assembly	B878_01389
gi|444242275|gb|ELU53790.1|	acetolactate synthase 3 catalytic subunit	NA	NA	-1.568267196	3	3	15	12	0	2	8	4	11	5	0	0	ilvI	K01652	Acetolactate synthase large subunit (EC 2.2.1.6)	Branched-Chain Amino Acid Biosynthesis	B878_01449
gi|444242288|gb|ELU53802.1|	hypothetical protein B878_00030	NA	NA	NA	0	0	0	0	0	0	2	1	4	2	0	0	NA	K06956	L-cystine uptake protein TcyP, sodium:anion symporter family	L-Cystine Uptake and Metabolism	B878_00030
gi|444242295|gb|ELU53809.1|	oligoendopeptidase F	NA	NA	NA	3	0	1	0	0	0	1	0	5	2	1	2	NA	K08602	Oligoendopeptidase F	- none -	B878_00065
gi|444242313|gb|ELU53827.1|	hypothetical protein B878_00155 proteorhodopsin [Gwen Gallagher]	NA	NA	NA	3	1	7	8	2	3	0	1	2	2	0	0	NA		Proteorhodopsin	Proteorhodopsin	B878_00155
gi|444242317|gb|ELU53831.1|	hypothetical protein B878_00175	NA	NA	NA	0	1	0	1	0	0	0	0	0	0	0	0	NA		Lycopene beta cyclase (EC 1.14.-.-)	Proteorhodopsin	B878_00175
gi|444242321|gb|ELU53835.1|	FkbH like protein	NA	NA	NA	0	0	0	0	0	0	0	0	2	0	0	0	NA		hypothetical protein	- none -	B878_00195
gi|444242370|gb|ELU53884.1|	hypothetical protein B878_00440	NA	NA	NA	0	0	0	0	0	0	0	0	0	1	0	0	sypH		Glycosyltransferase (EC 2.4.1.-) SypH	Symbiotic colonization and sigma-dependent biofilm formation gene cluster	B878_00440
gi|444242375|gb|ELU53889.1|	hypothetical protein B878_00465	NA	NA	NA	0	0	43	44	31	35	0	0	20	20	4	3	paI		Outer membrane protein SypB	Symbiotic colonization and sigma-dependent biofilm formation gene cluster	B878_00465
gi|444242387|gb|ELU53901.1|	hypothetical protein B878_00525	NA	NA	NA	16	20	15	19	0	0	20	21	22	20	0	0	NA	K03406	Methyl-accepting chemotaxis protein I (serine chemoreceptor protein)	Bacterial Chemotaxis	B878_00525
gi|444242407|gb|ELU53921.1|	ABC transporter ATP-binding protein	NA	NA	NA	0	0	0	1	1	0	0	0	4	0	2	2	ybiT		ABC transporter ATP-binding protein uup	- none -	B878_00635
gi|444242430|gb|ELU53944.1|	universal stress protein UspE	NA	NA	NA	0	1	0	0	0	0	1	1	1	1	0	1	uspE	K14055	Universal stress protein UspA	- none -	B878_00750
gi|444242431|gb|ELU53945.1|	fumarate/nitrate reduction transcriptional regulator	NA	NA	NA	0	3	5	11	1	1	1	3	6	7	0	2	fnr	K01420	Fumarate and nitrate reduction regulatory protein Fnr	Oxidative stress	B878_00755
gi|444242436|gb|ELU53950.1|	hypothetical protein B878_00780	NA	NA	NA	10	9	16	1	0	0	6	7	18	1	0	3	ccoP	K00406	Cytochrome c oxidase subunit CcoP (EC 1.9.3.1)	Terminal cytochrome C oxidases	B878_00780
gi|444242438|gb|ELU53952.1|	cbb3-type cytochrome c oxidase subunit II	NA	-0.42424056	-0.592417273	23	29	56	62	14	27	18	18	46	44	9	11	ccoO	K00405	Cytochrome c oxidase subunit CcoO (EC 1.9.3.1)	Terminal cytochrome C oxidases	B878_00790
gi|444242439|gb|ELU53953.1|	cbb3-type cytochrome c oxidase subunit I	NA	NA	NA	12	8	21	24	11	10	4	4	17	14	3	2	ccoN	K00404	Cytochrome c oxidase subunit CcoN (EC 1.9.3.1)	Terminal cytochrome C oxidases	B878_00795
